# Supplementary material for: Lineage-specific regulation of imprinted X inactivation in extraembryonic endoderm stem cells
Source: Epigenetics Chromatin. 2014 Jun 20;7:11. doi: 10.1186/1756-8935-7-11 (PMC4105886; doi:10.1186/1756-8935-7-11)
Supplement: Additional file 2 — (A) Primers used in single-cell gene expression analyses. (B) Single-cell gene expression data in undifferentiated TS and XEN cells. (C) Expression of, and H3K27me3 percentage enrichment and H3K4me2 percentage enrichment of, X-linked genes in male and female TS and XEN cells. (D) Genomic regions covered by the FISH probes used in the study. (E) Single-cell gene expression data in TS cells differentiated for 3 or 6 days and in XEN cells treated with BMP4 for 5 days. [file 1756-8935-7-11-S2.xlsx]

## Sheet: addfile2A
Additional file 2A. Primers used in single cell gene expression analyses.
Lineage markers	Gene symbol	Lineage specificity	RT Forward primer	RT Reverse primer	PCR Forward primer	PCR Reverse primer	Full Name
	Afp	VE	CTCAGCGAGGAGAAATGGTC	GGTGATGCATAGCCTCCTGT	CTCAGCGAGGAGAAATGGTC	GGTGATGCATAGCCTCCTGT	alpha fetoprotein
	ApoE	VE	GTGCTGTTGGTCACATTGCT	GTTGGTTGCTTTGCCACTC	GTGCTGTTGGTCACATTGCT	GTTGGTTGCTTTGCCACTC	apolipoprotein E
	Cdx2	TE	TCACCATCAGGAGGAAAAGTG	CTGCTGCTGCTTCTTCTTGA	TCACCATCAGGAGGAAAAGTG	CTGCTGCTGCTTCTTCTTGA	caudal type homeobox 2
	Dab2	PrE	TCTCAGCCTGCATCTTCTGA	GAGCGAGGACAGAGGTCAAC	TCTCAGCCTGCATCTTCTGA	GAGCGAGGACAGAGGTCAAC	disabled 2, mitogen-responsive phosphoprotein
	Dlx3	EPC, chorion, Pl. Lab.	TACTCGCCCAAGTCGGAATA	CTTCCGGCTCCTCTTTCAC	TACTCGCCCAAGTCGGAATA	CTTCCGGCTCCTCTTTCAC	distal-less homeobox 3
	Elf5	TE	GGACCGATCTGTTCAGCAAT	GCGCTTGGTCCAGTATTCAG	GGACCGATCTGTTCAGCAAT	GCGCTTGGTCCAGTATTCAG	E74-like factor 5
	Eomes	TE/EPI	AACATGCAGGGCAATAAGATG	GAAATCTCCTGCCTCATCCA	AACATGCAGGGCAATAAGATG	GAAATCTCCTGCCTCATCCA	eomesodermin homolog (Xenopus laevis)
	Esrrb	ICM	ATTCGGAGAACAGCCCCTAC	CTTGTCCTGCTCAACCCCTA	ATTCGGAGAACAGCCCCTAC	CTTGTCCTGCTCAACCCCTA	estrogen related receptor, beta
	Esx1	Pl. Lab.	GGAAGAAGTGGAGATGGAGAACT	TGCTTCTCCTCTTGAGGGTTC	GGAAGAAGTGGAGATGGAGAACT	TGCTTCTCCTCTTGAGGGTTC	extraembryonic, spermatogenesis, homeobox 1
	Fgf4	ICM/EPI	CTACTGCAACGTGGGCATCG	CGCTGCACCGGAGAGAGC	CTACTGCAACGTGGGCATCG	CGCTGCACCGGAGAGAGC	fibroblast growth factor 4
	Foxa2	VE	CATCCGACTGGAGCAGCTA	TGTGTTCATGCCATTCATCC	CATCCGACTGGAGCAGCTA	TGTGTTCATGCCATTCATCC	forkhead box A2
	Fst	PE	CCCAACTGCATCCCTTGT	GCAGCGGGGTTTATTCTTC	CCCAACTGCATCCCTTGT	GCAGCGGGGTTTATTCTTC	follistatin
	Gata3	TE	CTACCGGGTTCGGATGTAAG	CCACAGTGGGGTAGAGGTTG	CTACCGGGTTCGGATGTAAG	CCACAGTGGGGTAGAGGTTG	GATA binding protein 3
	Gata4	PrE	GGAAGACACCCCAATCTCGT	GTAGTGTCCCGTCCCATCTC	GGAAGACACCCCAATCTCGT	GTAGTGTCCCGTCCCATCTC	GATA binding protein 4
	Gata6	PrE	TGTAGAGGCCGTCTTGACCT	TGTAGAGGCCGTCTTGACCT	TGTAGAGGCCGTCTTGACCT	TGTAGAGGCCGTCTTGACCT	GATA binding protein 6
	Hand1	TE	CCTTCAAGGCTGAACTCAAAA	TGCGCCCTTTAATCCTCTTC	CCTTCAAGGCTGAACTCAAAA	TGCGCCCTTTAATCCTCTTC	heart and neural crest derivatives expressed transcript 1
	Id2	TE	ACCAGAGACCTGGACAGAACC	AAGCTCAGAAGGGAATTCAGATG	ACCAGAGACCTGGACAGAACC	AAGCTCAGAAGGGAATTCAGATG	inhibitor of DNA binding 2
	Ihh	VE	CCCAACTACAATCCCGACAT	TGACAGAGATGGCCAGTGAG	CCCAACTACAATCCCGACAT	TGACAGAGATGGCCAGTGAG	Indian hedgehog
	Klf17	TE	GAGTCACCAACGCAAACACA	ATCCGTTTGTGTCGTCCAAG	GAGTCACCAACGCAAACACA	ATCCGTTTGTGTCGTCCAAG	Kruppel-like factor 17
	Klf2	ICM/EPI	AACTGCGGCAAGACCTACAC	TCCTTCCCAGTTGCAATGAT	AACTGCGGCAAGACCTACAC	TCCTTCCCAGTTGCAATGAT	Kruppel-like factor 2 (lung)
	Klf4	ICM	CAGGCTGTGGCAAAACCTAT	CGTCCCAGTCACAGTGGTAA	CAGGCTGTGGCAAAACCTAT	CGTCCCAGTCACAGTGGTAA	Kruppel-like factor 4 (gut)
	Klf7	2-cell stage	CCATCCCTGGAGGAGACCT	GCAGTCCAAGTCCTCACCAA	CCATCCCTGGAGGAGACCT	GCAGTCCAAGTCCTCACCAA	Kruppel-like factor 7 (ubiquitous)
	Nanog	ICM	TCCTCCATTCTGAACCTGAGC	CGCTTGCACTTCATCCTTTG	TCCTCCATTCTGAACCTGAGC	CGCTTGCACTTCATCCTTTG	Nanog homeobox
	Nodal	ICM/EPI	GGCGTACATGTTGAGCCTCT	CGTGAAAGTCCAGTTCTGTCC	GGCGTACATGTTGAGCCTCT	CGTGAAAGTCCAGTTCTGTCC	nodal
	Pdgfra	PE	TCGAAGGCAGGCACATTTAC	GGCAGAGTCATCCTCTTCCAC	TCGAAGGCAGGCACATTTAC	GGCAGAGTCATCCTCTTCCAC	platelet derived growth factor receptor, alpha polypeptide
	Plat	PE	GAAGCCCTGGTGCTATGTCT	GCCACGGTAAGTCACACCTT	GAAGCCCTGGTGCTATGTCT	GCCACGGTAAGTCACACCTT	plasminogen activator, tissue
	Pou5f1 (Oct-3/4)	ICM	AGGAAGCCGACAACAATGAG	ACTCCACCTCACACGGTTCT	AGGAAGCCGACAACAATGAG	ACTCCACCTCACACGGTTCT	POU domain, class 5, transcription factor 1
	Prl3b1	TGCs	CAACCATGCTCCTTCTCTGG	TCAGTGGGTAATCGATAATTTGG	CAACCATGCTCCTTCTCTGG	TCAGTGGGTAATCGATAATTTGG	prolactin family 3, subfamily b, member 1
	Prl3d1	TGCs	TAGGGAATTTGATTTGGATTTTT	GTTTCGTGGACTTCCTCTCG	TAGGGAATTTGATTTGGATTTTT	GTTTCGTGGACTTCCTCTCG	prolactin family 3, subfamily d, member 1
	Pth1r	PE	GCTGCTCAAGGAAGTTCTGC	CCTTCTCTTTCCTGGGCTTC	GCTGCTCAAGGAAGTTCTGC	CCTTCTCTTTCCTGGGCTTC	parathyroid hormone 1 receptor
	Rbp4	VE	TGAAGATCCTGCCAAGTTCA	GTCGTAGTCCGTGTCGATGA	TGAAGATCCTGCCAAGTTCA	GTCGTAGTCCGTGTCGATGA	retinol binding protein 4, plasma
	Zfp42 (Rex1)	ICM	CAGCTCCTGCACACAGAAGA	ACTGATCCGCAAACACCTG	CAGCTCCTGCACACAGAAGA	ACTGATCCGCAAACACCTG	zinc finger protein 42
	Rhox6	TGCs and Chorion	ATGGATGGGTGTGGATGAAT	TTCGCAGAACATCAGCACTC	ATGGATGGGTGTGGATGAAT	TTCGCAGAACATCAGCACTC	reproductive homeobox 6
	Sall4	ICM	CACACGGGAGAGAAGCCTTT	GAGTTATTGTTGGCCCCATGA	CACACGGGAGAGAAGCCTTT	GAGTTATTGTTGGCCCCATGA	sal-like 4
	Snai1	PE	AGCCCAACTATAGCGAGCTG	CCAGGAGAGAGTCCCAGATG	AGCCCAACTATAGCGAGCTG	CCAGGAGAGAGTCCCAGATG	snail homolog 1
	Sox15	TE	CCCCAACTATTCGACAGCCTA	GGGATCACTCTGAGGGAAGG	CCCCAACTATTCGACAGCCTA	GGGATCACTCTGAGGGAAGG	SRY-box containing gene 15
	Sox2	ICM/EPI	CACAGATGCAACCGATGCA	GGTGCCCTGCTGCGAGTA	CACAGATGCAACCGATGCA	GGTGCCCTGCTGCGAGTA	SRY-box containing gene 2
	Sox7	PrE	GGATGAGAGGAAACGTCTGG	TCTGCCTCATCCACATAGGG	GGATGAGAGGAAACGTCTGG	TCTGCCTCATCCACATAGGG	SRY-box containing gene 7
	Sox17	PrE/EPI	TTATGGTGTGGGCCAAAGAC	GCTTCTCTGCCAAGGTCAAC	TTATGGTGTGGGCCAAAGAC	GCTTCTCTGCCAAGGTCAAC
	Sparc	PE	TGTCCTGGTCACCTTGTACG	CAGGCGCTTCTCATTCTCAT	TGTCCTGGTCACCTTGTACG	CAGGCGCTTCTCATTCTCAT	secreted acidic cysteine rich glycoprotein
	Dppa3 (Stella)	ICM	GAAGTTCAAAGCGCCTTTCC	TCTCTGCTCAATCCGAACAAG	GAAGTTCAAAGCGCCTTTCC	TCTCTGCTCAATCCGAACAAG	developmental pluripotency-associated 3
	Tead1	ICM/EPI/ muscle development	CCGTGTGGGAGGAGAAAAAT	TTCCCGTCCTGAGTTTGATG	CCGTGTGGGAGGAGAAAAAT	TTCCCGTCCTGAGTTTGATG	TEA domain family member 1
	Wnt7b	Pl. Lab.	CCAGCACCAGTTCCGATT	CGTGATGGCATAGGTGAAGG	CCAGCACCAGTTCCGATT	CGTGATGGCATAGGTGAAGG	wingless-related MMTV integration site 7B
Epigenetic regulators	Gene (symbol)	Function	RT Forward primer	RT Reverse primer	PCR Forward primer	PCR Reverse primer	Full Name
	Arid1b	SWI/SNF complex	CAGTCCCAGCAGAGGTACCAG	TCTTCATGGTTGGATTTTCCAG	CAGTCCCAGCAGAGGTACCAG	TCTTCATGGTTGGATTTTCCAG	AT rich interactive domain 1B (SWI-like)
	Bmi1	PRC1	GTGTGTCCTGTGTGGAGGGTA	ACTTGCTGGTCTCCAAGTAACG	GTGTGTCCTGTGTGGAGGGTA	ACTTGCTGGTCTCCAAGTAACG	Bmi1 polycomb ring finger oncogene
	Cbx1 (Hp1beta)		TTCTTGATCGGCGAGTTGTC	CTTCTGGCTCCCAAGTGTTG	TTCTTGATCGGCGAGTTGTC	CTTCTGGCTCCCAAGTGTTG	chromobox 1
	Cbx2 (Pc)	PRC1	AGGCCGAGGAAACACACAGT	GACGAACTGCTGGATTTGGA	AGGCCGAGGAAACACACAGT	GACGAACTGCTGGATTTGGA	chromobox 2
	Cbx5 (Hp1alpha)		TGGAAAAGGTGTTGGACAGG	TCAGGTTCCCAAGTATTGTGCT	TGGAAAAGGTGTTGGACAGG	TCAGGTTCCCAAGTATTGTGCT	chromobox 5
	Cbx7	PRC1	CCAGAGGAGCACATCTTGGA	CTGGGTTTCGGACCTCTCTT	CCAGAGGAGCACATCTTGGA	CTGGGTTTCGGACCTCTCTT	chromobox 7
	Ctcf	genome organisation	CTGTGTGGCAGAGCATTCAG	CATATCGCAGTCTGGGCACT	CTGTGTGGCAGAGCATTCAG	CATATCGCAGTCTGGGCACT	CCCTC-binding factor
	Dnmt1	DNA methylation	ACGAGGCAGACATCAAGCTG	TCGTCGCTCCAGTAAAGCAT	ACGAGGCAGACATCAAGCTG	TCGTCGCTCCAGTAAAGCAT	DNA methyltransferase (cytosine-5) 1
	Dnmt3a	DNA methylation	AACGGAAACGGGATGAGTG	CTCTCCAGAGGCCTGGTTCT	AACGGAAACGGGATGAGTG	CTCTCCAGAGGCCTGGTTCT	DNA methyltransferase 3A
	Dnmt3b	DNA methylation	GGAATGCGCTGGGTACAGT	CCAGATTAAAGTGCTGGCTGA	GGAATGCGCTGGGTACAGT	CCAGATTAAAGTGCTGGCTGA	DNA methyltransferase 3B
	Eed	PRC2	CGAGACCCAAACCTTCTCCT	CCTCCGAATATTGCCACAAG	CGAGACCCAAACCTTCTCCT	CCTCCGAATATTGCCACAAG	embryonic ectoderm development
	Ep300 (p300)	HAT	CTACAGCAGGGCTCTCCTCA	TGAACCATAAGGACTGGGATTG	CTACAGCAGGGCTCTCCTCA	TGAACCATAAGGACTGGGATTG	E1A binding protein p300
	Ezh1 (Enx-2)	PRC2	GCAAAGTCCACGGTGAAGAA	GAGTACTGGTTGAGGGCATCC	GCAAAGTCCACGGTGAAGAA	GAGTACTGGTTGAGGGCATCC	enhancer of zeste homolog 1 (Drosophila)
	Ezh2 (Enx-1)	PRC2	GCTCAAGAGGTTCAGAAGAGCT	CGCTGCTTCCACTCTTGGTT	GCTCAAGAGGTTCAGAAGAGCT	CGCTGCTTCCACTCTTGGTT	enhancer of zeste homolog 2 (Drosophila)
	Ehmt2 (G9a)	H3K9HMTase	GGTGCAGTTAGGTGGCTGTG	TGTGCTCAGTAGCAGGCTGA	GGTGCAGTTAGGTGGCTGTG	TGTGCTCAGTAGCAGGCTGA	euchromatic histone lysine N-methyltransferase 2
	Hdac1	HDAC	CAGGAACTGGGGACCTACG	GGCTTCATAGGATTCGTCGTC	CAGGAACTGGGGACCTACG	GGCTTCATAGGATTCGTCGTC	histone deacetylase 1
	Hdac9	HDAC	CAGCAGCAGATCCACATGAA	CCTGAAGCTCCTCCTCTGCT	CAGCAGCAGATCCACATGAA	CCTGAAGCTCCTCCTCTGCT	histone deacetylase 9
	Kdm1a (Lsd1)	H3K4 and H3K9 demethylase	AGGGACCTGACTGCCCTCT	GGGATTGGCTTCCAATTCTT	AGGGACCTGACTGCCCTCT	GGGATTGGCTTCCAATTCTT	lysine (K)-specific demethylase 1A
	Kdm1b (Lsd2)	H3K4 demethylase	GGTCCAGCAGGCTTAGCAG	CCATACTCGGCCTCCAATC	GGTCCAGCAGGCTTAGCAG	CCATACTCGGCCTCCAATC	lysine (K)-specific demethylase 1B
	Kdm4c (Jmjd2c)	H3K36 and H3K9 demethylase	GCTTACTGAACGACACCAAGCT	ACAGCACTGGCTCTGTTGTC	GCTTACTGAACGACACCAAGCT	ACAGCACTGGCTCTGTTGTC	lysine (K)-specific demethylase 4C
	Kdm5a (Jarid1a)	H3K4 demethylase	GAACCCAAATGTGCTCATGG	TAGGCACGAGGAAACGTCAC	GAACCCAAATGTGCTCATGG	TAGGCACGAGGAAACGTCAC	lysine (K)-specific demethylase 5A
	Kdm6b (Jmjd3)	H3K27 demethylase	GGCCTGGCTGGTTCACTT	GGTACGGACCTCCACCGTAT	GGCCTGGCTGGTTCACTT	GGTACGGACCTCCACCGTAT	KDM1 lysine (K)-specific demethylase 6B
	Med12	genome organisation	AACCTATGGGCATGGACTGA	GCACTCAACGGAGTCATGGT	AACCTATGGGCATGGACTGA	GCACTCAACGGAGTCATGGT	mediator of RNA polymerase II transcription, subunit 12 homolog (yeast)
	Pcgf1 (Nspc1)	PRC1	CTCCGAAGGGTTCTGTGTCA	CATTGTCATGTGATCTGGGAGA	CTCCGAAGGGTTCTGTGTCA	CATTGTCATGTGATCTGGGAGA	polycomb group ring finger 1
	Ring1	PRC1	CGGTGGAGAGATTGAGCTTG	TGGCATTCCCAGTAGTCTTCA	CGGTGGAGAGATTGAGCTTG	TGGCATTCCCAGTAGTCTTCA	ring finger protein 1
	Pcgf5	PRC1	CCAGCACTTTGAAGACAGCA	TTTCCTCCAACGTGTTATCCA	CCAGCACTTTGAAGACAGCA	TTTCCTCCAACGTGTTATCCA	polycomb group ring finger 5
	Rnf2 (Ring1B)	PRC1	GGAGGGGCTGAAGATACAGG	CAGTGGGAGCTGTCACCATT	GGAGGGGCTGAAGATACAGG	CAGTGGGAGCTGTCACCATT	ring finger protein 2
	Setd1a	H3K4HMTase	ATGTCAGGTCCAAAGCCAGA	GTCATTGAGCCTCGCAAAAG	ATGTCAGGTCCAAAGCCAGA	GTCATTGAGCCTCGCAAAAG	SET domain containing 1A
	Setd2	H3K36HMTase	TGACCTCGCCTTATTCACAGA	CACCACTCCTTGTGGGTGAG	TGACCTCGCCTTATTCACAGA	CACCACTCCTTGTGGGTGAG	SET domain containing 2
	Setd8	H4K20HMTase	CCCTCCACTGGCTGCTACAT	TGAGTCTCCCTAGGCGGTTC	CCCTCCACTGGCTGCTACAT	TGAGTCTCCCTAGGCGGTTC	SET domain containing (lysine methyltransferase) 8
	Setdb1 (ESET)	H3K9HMTase	GGGCCAAGTCAACCCTAACT	TGTTTGGGTCACAATTGCAG	GGGCCAAGTCAACCCTAACT	TGTTTGGGTCACAATTGCAG	SET domain, bifurcated 1
	Smarca4 (Brg1)	SWI/SNF complex	CCCCAGGTCAGACAGTGAAG	CTTCCACAGGCAGTGTAGGG	CCCCAGGTCAGACAGTGAAG	CTTCCACAGGCAGTGTAGGG	SWI/SNF related, matrix associated, actin dependent regulator of chromatin, subfamily a, member 4
	Smarcc1	SWI/SNF complex	TGGTGCACTGGGGTTTCTAC	TCTGGGATTGGTGCATCTTC	TGGTGCACTGGGGTTTCTAC	TCTGGGATTGGTGCATCTTC	SWI/SNF related, matrix associated, actin dependent regulator of chromatin, subfamily c, member 1
	Smarcd2	SWI/SNF complex	TCAAGTGCACCCTTCTGCTC	GTGTGTGCACTCCCAGCAA	TCAAGTGCACCCTTCTGCTC	GTGTGTGCACTCCCAGCAA	SWI/SNF related, matrix associated, actin dependent regulator of chromatin, subfamily d, member 2
	Smc1a	genome organisation	CGAATTGACCGACAGGAGAG	TAGGCTGGCAGAGGTCAATG	CGAATTGACCGACAGGAGAG	TAGGCTGGCAGAGGTCAATG	structural maintenance of chromosomes 1A
	Smc3	genome organisation	ACAAGGATTTGGAGGATACCG	TCGAGCTTTGACTTCATTGAGA	ACAAGGATTTGGAGGATACCG	TCGAGCTTTGACTTCATTGAGA	structural maintenance of chromosomes 3
	Suv39h2	H3K9HMTase	TGCAGCTCGATATGGAAACG	GGCAGCCGAGTATCAAGGTT	TGCAGCTCGATATGGAAACG	GGCAGCCGAGTATCAAGGTT	suppressor of variegation 3-9 homolog 2 (Drosophila)
	Suv420h1	H4K20HMTase	CAGAACAAAATGGAGCCAAGA	CTGAAAGTTCGGCAATACAACC	CAGAACAAAATGGAGCCAAGA	CTGAAAGTTCGGCAATACAACC	suppressor of variegation 4-20 homolog 1 (Drosophila)
	Suz12	PRC2	CATTTACCGGTTTCTTCCACAA	GTGGCAAACTTTCACAAGCAG	CATTTACCGGTTTCTTCCACAA	GTGGCAAACTTTCACAAGCAG	suppressor of zeste 12 homolog (Drosophila)
	Tet2	Hydroxymethylation	GCTCATTCCCACAGAGACCA	GGCTTAGCTCCGACTTCTCG	GCTCATTCCCACAGAGACCA	GGCTTAGCTCCGACTTCTCG	tet methylcytosine dioxygenase 2
Others	Gene symbol	allele detected	RT Forward primer	RT Reverse primer	PCR Forward primer	PCR Reverse primer	Full Name
Expression reporters	Gapdh		TGCACCACCAACTGCTTAG	GATGCAGGGATGATGTTC	TGCACCACCAACTGCTTAG	GATGCAGGGATGATGTTC	glyceraldehyde-3-phosphate dehydrogenase
	Hist2h2aa1		GTTTGCGCTTTCGTGATGTC	CCCCACCGGGAACTGTAG	GTTTGCGCTTTCGTGATGTC	CCCCACCGGGAACTGTAG	histone cluster 2, H2aa1
	Rplp0		TCCAGAGGCACCATTGAAATT	TCGCTGGCTCCCACCTT	TCCAGAGGCACCATTGAAATT	TCGCTGGCTCCCACCTT	ribosomal protein, large, P0
X-linked genes	Xist	129	TGCTCTATTTGGTTCTCTCTCCAGA	TGGTAGATGGCATTGTGTATTATATGG	GGTTCTCTCTCCAGAAGCTAGGAAAG	TGGTAGATGGCATTGTGTATTATATGG	inactive X specific transcript
		Pgk	TGCTCTATTTGGTTCTCTCTCCAGA	TGGTAGATGGCATTGTGTATTATATGG	GGTTCTCTCTCCAGAAGCTAGGAGAA	TGGTAGATGGCATTGTGTATTATATGG
	Ftx	129	CACAGATGGCACAGTGTCAGA	GCTCTCTGCAGATGGTGTGA	AGATGGCACAGTGTCAGAAACG	TGCAGATGGTGTGAAGCTGC	Ftx transcript, Xist regulator (non-protein coding)
		Pgk	CACAGATGGCACAGTGTCAGA	GCTCTCTGCAGATGGTGTGA	CAGATGGCACAGTGTCAGAAACA	TGCAGATGGTGTGAAACTGC
	Jpx	129	GTGTGGTCCGTGGGTCATT	GGAAATTTGTTCTCCCTTCTGG	CGTGGGTCATTTCCCAGTGT	GGAAATTTGTTCTCCCTTCTGG	Jpx transcript, Xist activator (non-protein coding)
		Pgk	GTGTGGTCCGTGGGTCATT	GGAAATTTGTTCTCCCTTCTGG	CGTGGGTCATTTtCCAGTGC	GGAAATTTGTTCTCCCTTCTGG
	Pbdc1 (2610029G23Rik)	129	TGAAGAAAGACTTCAGTTATCTACTCAGG	TGGCAATAAATCCTTTCTTACACAA	GAAAGACTTCAGTTATCTACTCAGGTACG	GAATGTTATAGTTCCGCTTGAGAGAGT	polysaccharide biosynthesis domain containing 1
		Pgk	TGAAGAAAGACTTCAGTTATCTACTCAGG	TGGCAATAAATCCTTTCTTACACAA	GAAAGACTTCAGTTATCTACTCAGGTTCA	GAATGTTATGGTTCCACTTGAGAGAG
	Atp7a	129	AACACCTCTTTTGCCCTCAA	TGCGTTCAATGTTTGCTACA	TGAGCCAGAAAATGTGATGATG	TGCGTTCAATGTTTGCTACA	ATPase, Cu++ Transporting, Alpha Polypeptide
		Pgk	AACACCTCTTTTGCCCTCAA	TGCGTTCAATGTTTGCTACA	TAATGAGCCAGAAAATGTGATGATA	TGCGTTCAATGTTTGCTACA
	Atrx	129	CAAGATCTCGAGGAGGTGGA	GGCTACTTGGGTTAGAAGTGGA	AGGAGGTGGAGATGGCAATA	GGCTACTTGGGTTAGAAGTGGA	alpha thalassemia/mental retardation syndrome X-linked
		Pgk	CAAGATCTCGAGGAGGTGGA	GGCTACTTGGGTTAGAAGTGGA	GGAGGTGGAGATGGCAATG	GGCTACTTGGGTTAGAAGTGGA
	Rlim	129	TGAACTTAAAAATATTCTTTCCCCAGA	TGTCTAATGCACAGTAACAGTGTTGT	TGTCTAATGCACAGTAACAGTGTTGT	TGCACTTTAACTTCCCATGATACATAA	ring finger protein, LIM domain interacting
		Pgk	TGAACTTAAAAATATTCTTTCCCCAGA	TGTCTAATGCACAGTAACAGTGTTGT	TGTCTAATGCACAGTAACAGTGTTGT	CACTTTAACTTCCCATGATACAACG
	Apool	129	GAACCCAAAAAGCAGCTAGTGA	GATGCAAAGCCCCTTTGTAAAT	AAAAGCAGCTAGTGAGACCGAAT	GATGCAAAGCCCCTTTGTAAAT	apolipoprotein O-like
		Pgk	GAACCCAAAAAGCAGCTAGTGA	GATGCAAAGCCCCTTTGTAAAT	AAAAGCAGCTAGTGAGACCGAAC	GATGCAAAGCCCCTTTGTAAAT
	Sh3bgrl	129	CTCCTGCTTTAACACTGTTGGTG	TCTACTTGGACGGATGTGTTGAC	TGCTTTAACACTGTTGGTGAACG	TCTACTTGGACGGATGTGTTGAC	SH3 domain binding glutamate-rich protein like
		Pgk	CTCCTGCTTTAACACTGTTGGTG	TCTACTTGGACGGATGTGTTGAC	CTGCTTTAACACTGTTGGTGAACA	TCTACTTGGACGGATGTGTTGAC
	Brwd3	129	CGTAGCTTAAACAATAACCCCACA	TCAACTTGCATTATGTATTAGTCTTTGC	CTTAAACAATAACCCCACACACTAAC	GAGCTCATCTTTGTGATACATGC	bromodomain and WD repeat domain containing 3
		Pgk	CGTAGCTTAAACAATAACCCCACA	TCAACTTGCATTATGTATTAGTCTTTGC	AAACAATAACCCCACACACTGAT	TCTTTGTGATAAATGCCTTGGA
	Rps6ka6	129	TGTATCATATGTGCTAAGTGCACAAGT	CCATGTGGTTTGAGCTACAGTGT	TGTATCATATGTGCTAAGTGCACAAGT	ATTGAGCTACCTTGAATCCTATAGC	ribosomal protein S6 kinase, 90kDa, polypeptide 6
		Pgk	TGTATCATATGTGCTAAGTGCACAAGT	CCATGTGGTTTGAGCTACAGTGT	TGTATCATATGTGCTAAGTGCACAAGT	CATATTGAGCTACCTTGAATCCTATGAT
	Chic1	129	AGAAAAGAAGTTTGGAGGGGAAG	TGACAGGTGATAGTTTTCTCGTTACTTT	GAGGGGAAGGGTTAGCATTTG	TGACAGGTGATAGTTTTCTCGTTACTTT	cysteine-rich hydrophobic domain 1
		Pgk	AGAAAAGAAGTTTGGAGGGGAAG	TGACAGGTGATAGTTTTCTCGTTACTTT	TGGTGGACTTTGTCAGGTTAGCA	TGACAGGTGATAGTTTTCTCGTTACTTT
	Hmgn5	129	ATAAAGGTGTCATGTTAGGCATTTTG	TGCTTTTCTTTAGCATCATTCAATC	ATAAAGGTGTCATGTTAGGCATTTTG	CATCATTCAATCTTAGATCATCATCAACA	high mobility group nucleosome binding domain 5
		Pgk	ATAAAGGTGTCATGTTAGGCATTTTG	TGCTTTTCTTTAGCATCATTCAATC	ATAAAGGTGTCATGTTAGGCATTTTG	ATCATTCAATCTTAGATCATCATCAACG
	epigenetic regulators associated with active transcription
	epigenetic regulators associated either with transcription activation or with repression
	epigenetic regulators associated with transcription repression
TE	Trophectoderm
EPC	Ectoplacental cone
Pl. Lab.	Placental Labirynth
TGCs	Trophoblast giant cells
PrE	Primitive endoderm
VE	Visceral endoderm
PE	Parietal endoderm
ICM	Inner cell mass
EPI	Epiblast

## Sheet: addfile2B
Additional file 2B. Single cell gene expression data in undifferentiated TS and XEN cells. (Results for additional X-linked genes obtained on another subset of single cells are available upon request)
		X-linked assays																		Lineage markers
	Genes	Xist_Xp	Xist_Xm	Ftx_Xp	Ftx_Xm	Jpx_Xp	Jpx_Xm	Pbdc1_Xp	Pbdc1_Xm	Atrx_Xp	Atrx_Xm	Atp7a_Xp	Atp7a_Xm	Brwd3_Xp	Brwd3_Xm	Rps6ka6_Xp	Rps6ka6_Xm	Rlim_Xp	Rlim_Xm	Afp	ApoE	Cdx2	Dab2	Dlx3	Elf5	Eomes	Esrrb	Esx1	Fgf4	Foxa2	Fst	Gata3	Gata4	Gata6	Hand1	Id2	Ihh	Klf17	Klf2	Klf4	Klf7	Ng	Nodal	Pdgfra	Plat	Pou5f1	Prl3b1	Prl3d1	Pth1r
Cell type	Sample ID
Female TS	TS#1	2.03469e-05	2.59411e-08	2.9147e-285	2.385e-285	1.0357e-297	1.3471e-299	8.0333e-281	1.8665e-301	4.99512e-231	3.57564e-07	1.98455e-282	2.73799e-07	7.10954e-265	5.6295e-287	4.64894e-269	2.73614e-280	1.29213e-249	1.50462e-05	1.8665e-301	1.23286e-06	5.11692e-07	1.8665e-301	1.8665e-301	7.8251e-06	1.8665e-301	3.9033e-07	4.62765e-06	2.46103e-06	1.8665e-301	1.8665e-301	1.06165e-05	1.8665e-301	1.8665e-301	6.5014e-05	1.8665e-301	1.8665e-301	1.8665e-301	7.15481e-06	1.8665e-301	1.8665e-301	1.8665e-301	1.8665e-301	1.8665e-301	1.8665e-301	1.8665e-301	1.8665e-301	1.8665e-301	1.8665e-301
Female TS	TS#2	2.1921e-05	3.54218e-09	2.9147e-285	2.385e-285	6.81207e-07	1.29523e-06	8.0333e-281	1.8665e-301	4.99512e-231	8.45848e-07	5.36391e-10	2.24993e-06	7.10954e-265	3.3147e-07	9.96658e-08	2.73614e-280	1.14616e-08	9.1838e-07	1.8665e-301	7.03734e-06	1.07287e-05	7.88095e-07	1.8665e-301	1.89634e-06	1.8665e-301	1.884e-07	2.25191e-05	1.8665e-301	1.8665e-301	1.8665e-301	4.96657e-06	1.8665e-301	7.89232e-07	6.23266e-08	1.8665e-301	1.8665e-301	1.8665e-301	4.75564e-06	1.8665e-301	3.94478e-08	2.32231e-06	1.8665e-301	1.8665e-301	1.8665e-301	1.36445e-06	5.69963e-07	1.8665e-301	7.53212e-06
Female TS	TS#3	2.43898e-05	2.89695e-09	2.9147e-285	2.385e-285	2.89094e-08	4.03551e-10	8.0333e-281	1.8665e-301	4.99512e-231	3.33962e-06	3.45289e-09	3.04266e-06	7.10954e-265	5.6295e-287	4.64894e-269	2.73614e-280	1.29213e-249	7.93135e-06	1.8665e-301	3.12766e-06	1.36638e-05	4.10077e-07	1.34295e-06	0.000143817	1.8665e-301	3.00144e-06	6.96019e-05	1.8665e-301	1.8665e-301	1.8665e-301	2.12001e-05	1.8665e-301	1.8665e-301	5.43408e-05	1.8665e-301	1.8665e-301	1.8665e-301	1.50261e-05	1.8665e-301	2.00974e-06	1.8665e-301	1.8665e-301	1.8665e-301	1.8665e-301	1.8665e-301	2.25033e-06	1.8665e-301	9.31239e-07
Female TS	TS#4	2.65505e-05	4.1392e-09	1.09315e-07	4.32197e-06	1.0357e-297	1.3471e-299	8.0333e-281	2.1952e-07	1.27836e-07	2.90633e-06	2.78509e-08	4.93553e-06	7.10954e-265	1.12845e-06	4.64894e-269	2.73614e-280	8.47052e-08	1.01419e-05	1.8665e-301	1.31189e-06	1.21344e-05	1.43901e-06	1.8665e-301	0.00010571	5.02887e-05	9.72942e-07	8.64472e-06	1.06773e-06	1.8665e-301	1.8665e-301	1.83435e-05	1.8665e-301	1.8665e-301	2.06796e-05	0.000116709	1.8665e-301	1.89816e-06	1.8665e-301	1.8665e-301	2.01449e-06	7.70031e-06	1.8665e-301	1.8665e-301	1.8665e-301	1.8665e-301	1.8665e-301	1.8665e-301	1.8665e-301
Female TS	TS#5	3.41303e-05	1.8665e-301	2.9147e-285	2.385e-285	1.0357e-297	1.3471e-299	8.0333e-281	1.8665e-301	4.99512e-231	2.26775e-06	1.98455e-282	3.98735e-06	7.10954e-265	5.6295e-287	4.64894e-269	1.98131e-06	4.982e-07	8.07543e-06	1.8665e-301	1.8665e-301	1.59672e-05	1.8665e-301	1.8665e-301	2.13124e-06	1.8665e-301	1.04314e-06	8.80178e-06	4.67692e-07	1.8665e-301	1.8665e-301	3.13392e-05	1.8665e-301	1.8665e-301	2.44676e-05	1.8665e-301	1.8665e-301	1.8665e-301	2.21705e-06	1.8665e-301	1.8665e-301	5.89243e-08	1.8665e-301	1.8665e-301	1.8665e-301	1.8665e-301	4.99773e-06	1.46446e-09	1.8665e-301
Female TS	TS#6	3.42501e-05	2.14751e-08	2.9147e-285	1.35449e-06	1.06816e-06	1.3471e-299	8.0333e-281	1.8665e-301	4.99512e-231	2.45049e-07	1.98455e-282	1.4824e-286	7.10954e-265	5.6295e-287	4.64894e-269	2.73614e-280	1.29213e-249	5.42362e-06	1.8665e-301	1.8665e-301	2.54634e-06	5.40563e-06	1.8665e-301	3.15554e-06	1.8665e-301	1.8665e-301	1.8665e-301	1.12922e-06	1.8665e-301	1.8665e-301	1.39605e-05	1.8665e-301	2.00343e-06	1.10791e-06	1.8665e-301	1.8665e-301	1.8665e-301	1.8665e-301	1.8665e-301	1.8665e-301	1.8665e-301	1.8665e-301	1.8665e-301	7.97797e-07	2.01503e-08	7.81861e-07	1.8665e-301	4.54225e-06
Female TS	TS#7	5.20815e-05	1.14101e-08	2.44569e-06	1.23916e-09	1.0357e-297	1.3471e-299	1.39089e-06	4.04292e-07	4.99512e-231	3.60997e-06	1.98455e-282	3.13661e-06	7.10954e-265	5.6295e-287	4.64894e-269	2.05528e-06	1.29213e-249	8.0102e-06	1.8665e-301	2.99443e-06	7.58372e-06	1.8665e-301	1.8665e-301	9.00086e-05	4.27871e-05	2.37453e-06	4.50809e-06	2.12024e-06	1.8665e-301	1.8665e-301	4.87947e-05	1.8665e-301	1.8665e-301	2.31488e-05	0.00012686	1.8665e-301	1.42304e-06	1.58622e-05	2.08209e-05	1.22894e-05	1.08008e-05	1.8665e-301	1.8665e-301	1.8665e-301	1.8665e-301	8.9591e-07	1.8665e-301	3.80776e-05
Female TS	TS#8	6.32102e-05	5.7052e-09	8.84032e-10	2.84744e-06	1.19979e-06	2.59776e-08	2.31941e-07	1.8665e-301	4.99512e-231	1.56795e-06	1.07698e-06	2.11165e-06	7.10954e-265	5.6295e-287	4.64894e-269	3.60316e-07	1.29213e-249	1.37766e-05	1.8665e-301	1.8665e-301	9.61758e-07	6.7994e-07	1.8665e-301	1.8665e-301	1.8665e-301	1.5221e-07	9.16377e-06	7.526e-07	1.8665e-301	1.8665e-301	8.42237e-06	1.8665e-301	1.8665e-301	5.53136e-05	1.8665e-301	1.8665e-301	1.8665e-301	4.88455e-05	1.8665e-301	1.8665e-301	1.36133e-06	1.8665e-301	1.8665e-301	7.00443e-07	1.8665e-301	1.8665e-301	1.8665e-301	1.8665e-301
Female TS	TS#9	6.98443e-05	8.24351e-07	3.12778e-07	2.0974e-06	8.64162e-08	2.7403e-06	3.39173e-07	9.19801e-07	4.99512e-231	8.16762e-06	1.93771e-06	9.55612e-07	7.10954e-265	5.6295e-287	4.64894e-269	2.73614e-280	1.29213e-249	1.12648e-05	1.8665e-301	6.51822e-06	1.04521e-06	1.8665e-301	6.5819e-07	0.000155127	1.8665e-301	1.42022e-06	1.42946e-06	1.8665e-301	1.8665e-301	1.8665e-301	7.47986e-06	1.8665e-301	1.66633e-06	1.07635e-05	6.99915e-05	1.8665e-301	1.8665e-301	1.52725e-06	1.8665e-301	1.8665e-301	2.62911e-06	1.8665e-301	5.8382e-07	1.8665e-301	1.8665e-301	1.8665e-301	1.8665e-301	3.75995e-06
Female TS	TS#10	7.1722e-05	1.8665e-301	8.06879e-10	5.35006e-06	1.0357e-297	7.70607e-06	8.0333e-281	1.31197e-06	4.99512e-231	7.66596e-06	4.00674e-09	6.38469e-06	7.10954e-265	5.6295e-287	4.64894e-269	2.73614e-280	1.29213e-249	1.32454e-05	1.8665e-301	7.70589e-06	7.77945e-06	2.54319e-06	1.8665e-301	3.53722e-05	1.68721e-05	1.92139e-06	1.71446e-07	1.76331e-06	1.8665e-301	1.8665e-301	1.34698e-05	1.8665e-301	1.8665e-301	1.1296e-05	6.86448e-05	1.8665e-301	1.8665e-301	2.22088e-06	1.8665e-301	1.76899e-05	1.8665e-301	1.8665e-301	1.8665e-301	1.8665e-301	1.8665e-301	1.8665e-301	1.8665e-301	5.43323e-05
Female TS	TS#11	7.82471e-05	1.72978e-08	7.99557e-07	2.29703e-06	1.69976e-06	5.57634e-10	1.96154e-06	4.73715e-07	4.99512e-231	3.17823e-06	4.22568e-08	2.94548e-06	7.10954e-265	5.6295e-287	4.64894e-269	3.47268e-08	4.99155e-07	1.0017e-05	1.8665e-301	1.8665e-301	7.99764e-07	6.91678e-07	1.8665e-301	1.23533e-05	1.8665e-301	1.62341e-07	4.78922e-06	2.78117e-07	1.8665e-301	1.8665e-301	6.41021e-06	1.8665e-301	1.8665e-301	4.55025e-06	6.45041e-05	1.8665e-301	1.8665e-301	1.22576e-05	1.8665e-301	3.50699e-06	9.05214e-07	1.8665e-301	1.44163e-06	1.8665e-301	1.8665e-301	1.8665e-301	1.8665e-301	2.64319e-05
Female TS	TS#12	9.10992e-05	1.8665e-301	2.9147e-285	2.385e-285	1.0357e-297	1.3471e-299	8.0333e-281	5.48184e-07	4.99512e-231	4.0657e-07	1.98455e-282	1.48258e-06	7.10954e-265	5.6295e-287	4.64894e-269	5.11379e-06	1.29213e-249	5.64667e-06	1.8665e-301	1.8665e-301	1.8665e-301	1.8665e-301	9.45485e-07	2.82002e-05	2.94402e-05	4.18144e-08	4.33162e-05	1.8665e-301	1.8665e-301	1.8665e-301	6.96851e-06	1.8665e-301	1.8665e-301	2.81351e-05	4.23755e-05	1.8665e-301	1.8665e-301	5.63641e-06	3.23443e-05	3.0444e-07	1.8665e-301	1.8665e-301	1.8665e-301	1.8665e-301	1.8665e-301	1.64146e-06	1.8665e-301	8.08551e-06
Female TS	TS#13	9.84852e-05	4.19479e-08	2.9147e-285	9.4346e-07	1.0357e-297	1.3471e-299	8.0333e-281	1.03791e-07	4.99512e-231	1.05552e-05	1.81158e-08	5.29914e-06	7.10954e-265	5.6295e-287	4.64894e-269	1.39387e-06	1.29213e-249	6.24262e-06	1.8665e-301	4.43688e-06	6.46232e-06	1.8665e-301	1.8665e-301	9.32976e-05	1.8665e-301	6.98807e-06	3.56786e-05	1.8665e-301	1.8665e-301	1.8665e-301	5.84377e-05	1.8665e-301	1.8665e-301	2.70085e-05	8.10203e-05	1.8665e-301	1.8665e-301	3.06134e-06	1.8665e-301	4.57271e-06	5.83324e-06	1.8665e-301	1.10365e-06	1.8665e-301	1.8665e-301	1.428e-06	1.8665e-301	1.35511e-05
Female TS	TS#14	0.000100273	1.79956e-08	6.10225e-09	2.79296e-06	1.01319e-06	2.05673e-06	1.07875e-06	1.31429e-06	4.99512e-231	1.17307e-06	2.44839e-09	6.90665e-06	7.10954e-265	7.42601e-08	1.30387e-07	4.90916e-06	1.29213e-249	8.54744e-06	1.8665e-301	7.56237e-07	8.051e-06	1.8665e-301	1.8665e-301	0.0001096	1.8665e-301	2.10369e-06	6.91604e-05	1.8665e-301	1.8665e-301	1.8665e-301	4.26449e-05	1.8665e-301	1.8665e-301	4.38362e-05	8.39103e-05	1.8665e-301	1.8665e-301	2.84614e-05	4.72402e-06	1.8665e-301	1.8665e-301	1.8665e-301	1.8665e-301	1.8665e-301	1.8665e-301	1.8665e-301	1.8665e-301	1.8665e-301
Female TS	TS#15	0.000121086	3.02143e-08	2.9147e-285	2.385e-285	1.0357e-297	1.21866e-06	8.0333e-281	9.6778e-08	4.99512e-231	3.32555e-06	1.98455e-282	1.37141e-06	7.10954e-265	5.6295e-287	4.64894e-269	1.0318e-06	1.29213e-249	4.25519e-06	1.8665e-301	1.8665e-301	4.63961e-06	1.8665e-301	1.8665e-301	1.14295e-05	1.8665e-301	1.8665e-301	1.8665e-301	9.86971e-07	1.8665e-301	1.8665e-301	7.68197e-06	1.8665e-301	1.8665e-301	1.14146e-05	1.8665e-301	1.8665e-301	1.8665e-301	1.8665e-301	1.8665e-301	1.95882e-06	1.8665e-301	1.8665e-301	1.8665e-301	1.8665e-301	1.8665e-301	1.8665e-301	1.8665e-301	1.8665e-301
Female TS	TS#16	0.000122813	4.33512e-08	2.9147e-285	5.17547e-06	1.0357e-297	1.3471e-299	8.0333e-281	6.03333e-07	4.99512e-231	1.28577e-05	3.89325e-08	6.16757e-06	1.27977e-07	3.58955e-06	4.64894e-269	2.73614e-280	1.29213e-249	2.56669e-05	1.8665e-301	1.28817e-05	7.71187e-06	7.45129e-06	1.8665e-301	3.19567e-05	1.8665e-301	4.33081e-06	1.11184e-06	1.8665e-301	1.8665e-301	1.8665e-301	2.15362e-05	1.8665e-301	1.7898e-06	1.58994e-05	0.000107332	1.8665e-301	1.8665e-301	3.24417e-06	2.00372e-05	1.18695e-05	1.35334e-05	1.8665e-301	1.8665e-301	1.30998e-06	1.8665e-301	1.01188e-06	1.8665e-301	4.27822e-05
Female TS	TS#17	0.000125076	4.7751e-08	1.33599e-06	2.385e-285	1.72036e-06	2.81539e-06	1.68498e-07	4.21133e-07	6.37729e-07	6.42115e-06	1.98455e-282	1.11328e-06	7.10954e-265	5.6295e-287	4.64894e-269	2.73614e-280	1.29213e-249	1.54168e-05	1.8665e-301	4.22722e-06	1.77865e-05	1.8665e-301	1.8665e-301	0.000169873	0.000102432	4.40761e-06	1.50316e-06	1.8665e-301	1.8665e-301	1.8665e-301	2.42558e-05	1.12461e-06	1.8665e-301	3.38452e-05	5.53606e-05	1.8665e-301	1.8665e-301	1.19271e-06	1.8665e-301	1.8665e-301	1.8665e-301	1.8665e-301	1.8665e-301	1.8665e-301	1.8665e-301	1.8665e-301	1.8665e-301	6.17902e-05
Female TS	TS#18	0.000127327	3.04184e-08	8.56978e-07	1.27843e-06	2.05024e-06	1.12028e-09	8.0333e-281	1.8665e-301	4.99512e-231	2.46722e-06	1.98455e-282	1.4824e-286	7.10954e-265	5.6295e-287	4.64894e-269	2.73614e-280	1.29213e-249	1.11094e-05	1.8665e-301	1.64814e-06	2.7797e-06	1.8665e-301	1.8665e-301	1.14572e-05	1.8665e-301	5.09915e-08	2.42775e-05	3.79452e-06	1.8665e-301	1.8665e-301	1.86547e-05	1.8665e-301	1.8665e-301	6.74316e-05	1.8665e-301	1.8665e-301	1.8665e-301	1.29358e-05	1.8665e-301	4.04214e-06	5.99016e-06	1.8665e-301	1.8665e-301	1.8665e-301	2.7034e-06	1.63113e-06	1.8665e-301	2.80145e-06
Female TS	TS#19	0.000162906	3.58945e-08	2.9147e-285	7.95505e-07	1.0357e-297	1.3471e-299	8.3453e-07	4.06709e-07	4.99512e-231	9.8567e-06	3.10743e-07	2.16021e-06	7.10954e-265	1.10058e-07	4.64894e-269	1.21262e-06	1.68709e-06	1.76078e-05	1.8665e-301	3.66968e-06	1.88673e-05	1.29553e-06	1.8665e-301	3.74293e-05	3.14929e-05	2.16713e-06	2.14581e-05	1.72222e-07	1.8665e-301	1.8665e-301	2.25934e-05	9.26713e-07	1.8665e-301	2.66403e-05	7.40165e-05	1.8665e-301	1.8665e-301	3.92489e-06	2.58989e-05	1.8665e-301	1.8665e-301	1.8665e-301	1.8665e-301	1.8665e-301	1.8665e-301	2.14e-06	1.8665e-301	4.96075e-06
Female TS	TS#20	0.000172589	6.93296e-08	2.9147e-285	2.385e-285	1.0357e-297	1.3471e-299	8.0333e-281	5.31832e-07	4.99512e-231	5.37837e-06	2.67106e-08	9.97205e-06	7.10954e-265	5.6295e-287	9.21786e-07	1.65338e-06	1.29213e-249	8.34241e-06	1.8665e-301	6.81752e-07	1.34538e-05	1.8665e-301	1.8665e-301	4.49771e-06	1.6489e-06	1.50788e-06	3.18305e-05	3.09721e-07	1.8665e-301	1.8665e-301	6.32596e-06	1.8665e-301	1.8665e-301	5.01938e-05	3.9945e-05	1.8665e-301	1.8665e-301	1.6271e-06	1.8665e-301	1.8665e-301	1.8665e-301	1.8665e-301	8.90692e-07	1.8665e-301	1.8665e-301	1.8665e-301	1.8665e-301	1.8665e-301
Female TS	TS#21	0.000185432	5.34538e-07	2.9147e-285	1.40575e-06	1.0357e-297	1.3471e-299	3.45182e-07	1.53585e-06	4.99512e-231	2.73816e-06	1.01544e-09	1.99758e-06	7.10954e-265	7.66744e-07	4.64894e-269	1.67075e-06	1.29213e-249	9.275e-06	1.8665e-301	6.90352e-07	2.44089e-05	1.8665e-301	1.8665e-301	0.000189646	0.000192236	3.52206e-06	0.00011278	1.23398e-06	1.8665e-301	1.8665e-301	4.30513e-05	1.8665e-301	1.8665e-301	0.000128194	6.97414e-05	1.8665e-301	1.8665e-301	2.65232e-05	1.8665e-301	1.8665e-301	1.8665e-301	1.8665e-301	1.8665e-301	1.8665e-301	1.8665e-301	1.8665e-301	1.8665e-301	1.8665e-301
Female TS	TS#22	0.000196067	6.52316e-07	2.9147e-285	4.07077e-06	1.0357e-297	2.37446e-06	5.60467e-07	1.10373e-06	4.99512e-231	8.01164e-06	1.07697e-08	1.17105e-05	7.10954e-265	4.54582e-07	1.2943e-06	5.14955e-07	1.29213e-249	1.18998e-05	1.8665e-301	1.8665e-301	7.18766e-06	1.80696e-06	1.8665e-301	0.000246356	8.12451e-05	2.49336e-06	1.8665e-301	9.92668e-07	1.8665e-301	2.25053e-07	2.23702e-05	1.8665e-301	1.8665e-301	1.27599e-05	0.000151758	1.8665e-301	1.8665e-301	7.61742e-06	1.8665e-301	3.56018e-06	1.8665e-301	1.8665e-301	1.8665e-301	6.9784e-07	1.8665e-301	1.8665e-301	1.8665e-301	1.10628e-05
Female TS	TS#23	0.000205308	6.42783e-08	3.2825e-06	7.92495e-06	1.0357e-297	3.82168e-06	3.68082e-06	2.57429e-06	2.52713e-07	1.07865e-05	1.01798e-06	5.61124e-06	1.2903e-06	1.00346e-06	2.68326e-06	4.70382e-06	1.29213e-249	1.94951e-05	1.8665e-301	2.07681e-05	2.03204e-05	1.8665e-301	1.8665e-301	0.000499925	0.000133489	5.11766e-06	1.8665e-301	1.8665e-301	1.8665e-301	1.8665e-301	7.30751e-05	1.8665e-301	1.8665e-301	6.01358e-05	0.000286822	1.8665e-301	1.8665e-301	2.13096e-05	2.87267e-05	1.8665e-301	1.28415e-05	1.8665e-301	1.8665e-301	1.8665e-301	1.8665e-301	4.39576e-06	1.8665e-301	0.000126141
Female TS	TS#24	0.000206146	5.22577e-08	1.68488e-06	4.07281e-06	1.0357e-297	1.3471e-299	1.51348e-06	1.83522e-06	4.99512e-231	1.52957e-05	1.05103e-07	2.80593e-06	7.10954e-265	1.48101e-06	4.64894e-269	2.73614e-280	1.29213e-249	8.81602e-06	1.8665e-301	1.17429e-05	1.93676e-05	1.8665e-301	7.83536e-07	0.000243012	0.000109873	7.89708e-06	1.8665e-301	2.23369e-08	1.8665e-301	1.8665e-301	1.8665e-301	1.8665e-301	1.8665e-301	1.48216e-05	0.000257773	1.8665e-301	1.7774e-06	4.82842e-06	2.2694e-05	1.97442e-05	2.36793e-06	1.8665e-301	1.8665e-301	1.8665e-301	1.8665e-301	8.42073e-07	1.8665e-301	2.73395e-05
Female TS	TS#25	0.000215057	1.44824e-07	2.9147e-285	2.385e-285	2.11417e-10	1.50904e-06	6.24465e-07	2.27295e-06	3.46527e-08	1.9972e-05	1.22386e-09	6.21624e-06	7.10954e-265	8.68411e-07	4.64894e-269	2.73614e-280	1.01104e-08	3.87779e-05	1.8665e-301	3.60465e-05	2.594e-06	2.87516e-06	1.8665e-301	4.51823e-05	1.8665e-301	3.77441e-06	1.8665e-301	1.34615e-06	1.8665e-301	1.8665e-301	2.89327e-05	2.12895e-06	1.8665e-301	2.13816e-05	0.000241822	1.8665e-301	1.8665e-301	4.83713e-06	1.8665e-301	1.8665e-301	1.8665e-301	3.36344e-06	1.8665e-301	1.8665e-301	1.8665e-301	1.48638e-06	1.8665e-301	5.42201e-05
Female TS	TS#26	0.000225532	7.50501e-08	4.59997e-10	6.33977e-06	7.48256e-07	3.19649e-06	8.0333e-281	1.8665e-301	2.40327e-08	7.69454e-06	6.81696e-10	3.14879e-06	7.10954e-265	1.19489e-06	4.64894e-269	2.1198e-06	1.29213e-249	2.86929e-05	1.8665e-301	1.43729e-05	3.64556e-06	6.11927e-07	1.2359e-06	0.000113694	1.8665e-301	2.93746e-06	2.21784e-06	8.17278e-07	1.8665e-301	1.8665e-301	6.41151e-05	1.8665e-301	1.8665e-301	4.32227e-05	8.64492e-05	1.8665e-301	1.76428e-06	2.1373e-05	2.2391e-05	5.15647e-06	1.8665e-301	1.8665e-301	1.8665e-301	1.8665e-301	1.8665e-301	4.7546e-07	1.8665e-301	1.8665e-301
Female TS	TS#27	0.000238406	1.23216e-07	5.49169e-07	2.385e-285	7.5094e-08	1.3471e-299	8.0333e-281	1.68069e-06	4.99512e-231	2.59615e-06	3.39309e-08	5.01093e-06	4.67215e-07	5.67074e-07	1.95448e-07	2.99738e-05	1.03137e-06	1.0847e-05	1.8665e-301	1.35595e-06	3.80403e-05	1.8665e-301	1.8665e-301	0.000392413	1.8665e-301	5.5918e-06	7.76118e-05	1.45948e-06	1.8665e-301	1.8665e-301	7.68614e-05	1.8665e-301	1.8665e-301	0.000130889	7.59609e-05	1.8665e-301	1.8665e-301	1.08244e-06	1.40266e-05	5.45228e-06	9.50156e-06	1.8665e-301	1.8665e-301	1.8665e-301	1.8665e-301	9.86378e-07	1.8665e-301	3.89385e-05
Female TS	TS#28	0.000241698	2.36287e-06	2.57029e-09	1.12297e-05	1.0357e-297	1.3471e-299	8.0333e-281	1.32249e-06	4.99512e-231	1.22778e-05	1.98455e-282	1.4824e-286	7.10954e-265	5.6295e-287	4.64894e-269	2.73614e-280	1.29213e-249	2.27296e-05	1.8665e-301	3.87201e-06	6.47195e-07	4.54341e-06	1.8665e-301	5.0101e-06	7.40947e-05	6.69859e-07	1.8665e-301	2.09788e-08	1.8665e-301	1.8665e-301	1.8665e-301	1.8665e-301	1.8665e-301	2.44951e-05	0.000142945	1.8665e-301	1.8665e-301	4.70728e-06	1.8665e-301	1.8665e-301	1.8665e-301	1.8665e-301	1.8665e-301	1.8665e-301	1.8665e-301	1.8665e-301	1.8665e-301	1.71407e-05
Female TS	TS#29	0.000246026	5.9686e-08	2.9147e-285	2.385e-285	1.0357e-297	1.3471e-299	6.02332e-07	6.0889e-07	4.99512e-231	1.92412e-06	9.90399e-10	4.75945e-06	7.10954e-265	5.6295e-287	4.64894e-269	5.34153e-06	1.29213e-249	1.92362e-05	1.8665e-301	8.62005e-07	1.8665e-301	1.8665e-301	1.8665e-301	1.8665e-301	1.8665e-301	1.8665e-301	3.42931e-06	1.8665e-301	1.8665e-301	1.8665e-301	1.8665e-301	1.8665e-301	1.8665e-301	5.02233e-05	1.8665e-301	1.8665e-301	1.8665e-301	6.06868e-05	0.000139248	1.8665e-301	2.72838e-06	1.8665e-301	1.8665e-301	1.8665e-301	1.8665e-301	1.8665e-301	1.8665e-301	1.8665e-301
Female TS	TS#30	0.00025013	5.34806e-08	2.9147e-285	2.385e-285	1.0357e-297	1.3471e-299	1.63079e-06	9.58358e-09	4.99512e-231	1.90748e-06	4.71844e-07	1.4824e-286	7.10954e-265	5.6295e-287	4.64894e-269	2.73614e-280	5.82635e-06	1.10318e-262	1.8665e-301	2.1012e-06	1.8665e-301	1.19849e-06	1.8665e-301	1.8665e-301	1.8665e-301	1.8665e-301	1.8665e-301	1.05583e-06	1.8665e-301	1.8403e-07	1.8665e-301	1.8665e-301	1.8665e-301	1.8665e-301	1.8665e-301	1.8665e-301	1.8665e-301	3.60199e-05	1.8665e-301	1.41395e-05	1.8665e-301	1.8665e-301	1.8665e-301	2.08921e-05	1.8665e-301	2.24048e-06	1.8665e-301	1.8665e-301
Female TS	TS#31	0.000291431	7.70766e-08	1.41409e-06	3.92536e-06	1.53985e-06	1.3471e-299	1.28564e-06	4.85408e-07	4.99512e-231	4.27138e-06	1.4498e-09	8.88284e-06	7.10954e-265	5.6295e-287	4.64894e-269	2.27089e-06	1.29213e-249	1.48085e-05	1.8665e-301	9.94542e-07	4.15182e-06	1.8665e-301	1.8665e-301	0.000112809	7.25218e-05	1.41735e-06	6.9085e-05	1.26077e-06	1.8665e-301	1.8665e-301	3.79265e-05	1.8665e-301	1.8665e-301	0.0001644	1.8665e-301	1.8665e-301	1.8665e-301	1.78574e-05	1.8665e-301	3.73314e-06	1.8665e-301	1.8665e-301	1.8665e-301	1.8665e-301	1.8665e-301	1.8665e-301	1.8665e-301	1.8665e-301
Female TS	TS#32	1.13116e-05	1.88219e-09	4.5017e-288	1.8665e-301	9.0891e-289	1.5869e-300	2.1271e-297	8.9171e-294	4.99512e-231	3.31496e-07	1.98455e-282	7.6945e-08	7.10954e-265	5.6295e-287	4.64894e-269	2.73614e-280	1.29213e-249	1.13248e-06	1.8665e-301	1.06976e-06	7.14032e-10	1.8665e-301	1.8665e-301	1.95337e-05	1.8665e-301	5.89509e-07	1.8665e-301	1.8665e-301	1.8665e-301	1.8665e-301	1.8665e-301	1.8665e-301	1.8665e-301	1.8665e-301	1.8665e-301	1.8665e-301	1.8665e-301	1.53012e-06	6.02408e-07	1.55776e-06	1.8665e-301	1.8665e-301	1.8665e-301	3.25793e-08	1.8665e-301	8.89393e-06	1.8665e-301	1.8665e-301
Female TS	TS#33	2.66485e-05	4.0051e-09	2.45023e-06	1.8665e-301	9.0891e-289	1.5869e-300	2.1271e-297	2.47544e-06	4.99512e-231	1.04576e-06	2.46659e-08	5.64168e-07	7.10954e-265	5.6295e-287	4.52477e-09	2.82392e-06	1.69096e-08	6.37418e-06	1.8665e-301	1.8665e-301	1.8665e-301	1.8665e-301	1.8665e-301	9.30126e-05	7.40043e-06	4.97542e-06	1.63388e-05	3.5622e-08	1.8665e-301	1.8665e-301	1.8665e-301	1.8665e-301	1.8665e-301	5.91932e-06	0.000147014	1.8665e-301	1.8665e-301	1.36534e-05	1.8665e-301	1.27938e-05	3.93429e-06	1.8665e-301	1.8665e-301	1.8665e-301	1.8665e-301	5.66505e-06	1.8665e-301	1.8665e-301
Female TS	TS#34	4.03627e-05	7.66229e-09	4.5017e-288	1.34315e-07	9.0891e-289	1.5869e-300	2.1271e-297	7.72848e-07	4.99512e-231	1.38869e-226	1.98455e-282	1.59334e-07	5.37083e-07	7.44927e-07	4.64894e-269	2.57783e-06	1.29213e-249	1.01001e-05	1.8665e-301	1.8665e-301	2.38286e-07	1.8665e-301	1.8665e-301	7.79711e-05	1.8665e-301	2.5149e-06	2.35166e-05	1.30183e-06	1.8665e-301	1.8665e-301	6.26701e-06	1.8665e-301	1.5383e-06	5.85441e-06	1.8665e-301	1.8665e-301	1.8665e-301	5.97528e-06	1.8665e-301	4.92731e-06	5.90483e-07	1.8665e-301	1.8665e-301	1.8665e-301	1.8665e-301	1.8665e-301	1.8665e-301	8.10872e-06
Female TS	TS#35	6.18776e-05	1.8665e-301	1.04931e-09	4.09006e-06	9.0891e-289	2.07215e-06	1.72081e-06	1.76067e-06	4.99512e-231	4.32073e-06	1.98455e-282	1.4824e-286	7.10954e-265	2.33147e-06	4.64894e-269	2.73614e-280	1.22467e-08	3.55812e-05	1.8665e-301	8.37996e-06	1.32587e-05	1.8665e-301	1.22275e-06	0.000183461	7.44085e-05	4.70292e-05	7.54754e-06	2.79737e-06	1.8665e-301	1.8665e-301	1.12822e-05	1.8665e-301	1.22899e-06	1.58373e-05	0.00019051	1.8665e-301	1.8665e-301	1.6803e-06	1.8665e-301	2.17183e-05	1.8665e-301	1.8665e-301	1.8665e-301	1.8665e-301	1.8665e-301	2.11759e-06	1.8665e-301	1.06169e-05
Female TS	TS#36	6.47961e-05	1.14124e-08	2.39149e-07	1.8665e-301	1.15487e-07	2.66963e-07	2.38673e-07	1.03404e-06	4.99512e-231	1.26967e-06	1.98455e-282	1.44513e-06	7.10954e-265	1.05554e-06	4.64894e-269	2.9415e-06	2.65579e-08	7.74409e-06	1.8665e-301	2.35638e-06	7.31316e-06	1.8665e-301	1.8665e-301	0.000184869	1.8665e-301	1.03889e-05	1.50773e-07	1.8665e-301	1.8665e-301	1.8665e-301	1.45825e-05	1.8665e-301	1.70272e-07	5.79424e-06	1.8665e-301	1.8665e-301	1.8665e-301	7.19556e-06	1.8665e-301	4.68997e-06	1.49572e-07	1.8665e-301	1.8665e-301	1.8665e-301	1.8665e-301	1.8665e-301	1.8665e-301	1.8665e-301
Female TS	TS#37	6.8329e-05	1.8665e-301	4.5017e-288	1.8665e-301	9.0891e-289	1.5869e-300	2.1271e-297	1.08933e-06	4.99512e-231	2.11012e-06	1.98455e-282	2.41207e-06	7.10954e-265	5.6295e-287	4.64894e-269	2.55589e-06	1.29213e-249	2.46048e-05	1.8665e-301	1.8665e-301	1.64998e-05	1.8665e-301	1.8665e-301	3.61684e-05	2.90265e-05	1.23439e-05	2.11948e-05	1.89613e-06	1.8665e-301	1.8665e-301	3.61401e-05	1.8665e-301	1.8665e-301	4.30759e-05	1.8665e-301	1.8665e-301	1.8665e-301	4.56954e-06	1.8665e-301	1.8665e-301	3.16715e-07	1.8665e-301	1.83506e-06	1.8665e-301	1.8665e-301	3.43772e-06	1.8665e-301	1.8665e-301
Female TS	TS#38	7.0791e-05	2.33265e-08	4.5017e-288	1.8665e-301	9.0891e-289	1.383e-06	2.1271e-297	8.9171e-294	4.99512e-231	2.5191e-06	1.98455e-282	1.4824e-286	7.10954e-265	5.6295e-287	4.64894e-269	2.73614e-280	1.29213e-249	1.85967e-05	1.8665e-301	5.87738e-06	1.06235e-06	1.8665e-301	1.8665e-301	0.000129325	3.03484e-05	1.8665e-301	1.8665e-301	3.24685e-06	1.8665e-301	1.8665e-301	5.1695e-06	1.8665e-301	1.8665e-301	6.90864e-06	6.40212e-05	1.8665e-301	1.8665e-301	1.8665e-301	1.8665e-301	4.9421e-06	1.8665e-301	1.8665e-301	1.8665e-301	1.8665e-301	1.8665e-301	1.483e-05	1.8665e-301	1.8665e-301
Female TS	TS#39	7.62376e-05	1.56193e-08	1.82514e-06	1.8665e-301	9.0891e-289	1.5869e-300	2.1271e-297	1.64817e-06	4.99512e-231	2.22295e-06	1.98455e-282	8.08311e-08	7.10954e-265	1.17423e-06	4.64894e-269	5.22666e-06	1.29213e-249	1.22337e-05	1.8665e-301	6.80583e-07	1.30289e-05	1.8665e-301	1.8665e-301	0.000254965	5.58242e-05	1.97573e-05	1.8665e-301	2.10516e-08	1.8665e-301	1.8665e-301	5.03495e-06	1.8665e-301	1.8665e-301	6.49329e-06	1.8665e-301	1.8665e-301	1.8665e-301	7.59897e-06	1.8665e-301	1.40483e-05	1.8665e-301	1.8665e-301	1.8665e-301	1.8665e-301	1.8665e-301	1.8665e-301	1.8665e-301	1.8665e-301
Female TS	TS#40	8.12798e-05	1.22782e-08	4.5017e-288	1.19863e-06	5.20598e-06	4.03932e-06	1.33032e-06	2.71525e-06	4.99512e-231	2.48184e-06	3.80323e-08	6.21907e-06	7.10954e-265	3.90494e-07	4.64894e-269	2.50419e-06	1.24539e-06	2.20186e-05	1.8665e-301	3.08379e-06	8.5129e-06	1.8665e-301	1.8665e-301	0.000215111	8.61893e-05	1.9456e-05	2.49608e-06	1.61e-06	2.65686e-06	1.8665e-301	1.16936e-05	1.8665e-301	1.8665e-301	3.94047e-05	1.8665e-301	1.8665e-301	1.8665e-301	1.69107e-05	4.51187e-06	1.8665e-301	4.30549e-06	1.8665e-301	1.8665e-301	1.8665e-301	1.8665e-301	2.30287e-06	1.8665e-301	1.8665e-301
Female TS	TS#41	8.29594e-05	1.28481e-08	1.18858e-06	3.94972e-07	8.91115e-08	1.26825e-06	2.38529e-07	1.11175e-06	4.99512e-231	6.49455e-06	1.98455e-282	3.45478e-07	9.66307e-07	1.59553e-08	6.43346e-06	5.22527e-06	1.29213e-249	1.6355e-05	1.8665e-301	8.28984e-06	2.50256e-06	9.44188e-07	1.8665e-301	0.00027673	1.8665e-301	1.05805e-05	1.8665e-301	1.8665e-301	1.8665e-301	1.8665e-301	1.8665e-301	1.8665e-301	9.48628e-07	1.29506e-06	0.000103427	1.8665e-301	1.8665e-301	5.50086e-06	1.74377e-05	1.57163e-05	1.8665e-301	1.8665e-301	1.4559e-06	1.8665e-301	1.8665e-301	2.44693e-06	1.8665e-301	1.8665e-301
Female TS	TS#42	0.000107409	3.692e-08	4.5017e-288	1.8665e-301	9.0891e-289	1.25041e-06	2.1271e-297	1.52252e-06	4.99512e-231	3.00834e-06	1.98455e-282	1.69809e-06	4.26089e-07	1.11359e-06	4.64894e-269	1.76449e-06	1.29213e-249	1.1866e-05	1.8665e-301	5.40976e-07	2.23907e-06	1.8665e-301	1.8665e-301	0.000127782	2.26882e-05	3.0896e-06	1.8665e-301	2.11606e-06	1.8665e-301	1.8665e-301	1.9948e-06	1.8665e-301	1.8665e-301	6.70621e-07	1.8665e-301	1.8665e-301	1.8665e-301	1.69422e-05	1.8665e-301	7.1551e-06	4.4004e-09	1.8665e-301	1.8665e-301	3.52772e-08	1.8665e-301	2.93213e-08	1.8665e-301	1.8665e-301
Female TS	TS#43	0.000109384	1.25824e-07	4.5017e-288	1.8665e-301	9.0891e-289	1.5869e-300	1.0032e-06	1.45182e-08	4.99512e-231	5.07632e-06	1.98455e-282	3.86105e-07	7.10954e-265	4.33555e-06	4.64894e-269	9.41189e-07	1.29213e-249	3.97364e-05	1.8665e-301	6.18997e-06	3.29313e-05	1.8665e-301	1.8665e-301	0.000189945	8.64472e-05	1.47791e-05	1.8665e-301	1.4977e-06	1.8665e-301	1.8665e-301	6.8876e-06	1.8665e-301	1.8665e-301	2.66622e-05	9.88472e-05	1.8665e-301	1.8665e-301	2.37096e-05	1.8665e-301	3.03016e-05	1.8665e-301	1.8665e-301	1.8665e-301	1.8665e-301	1.8665e-301	2.70226e-06	1.8665e-301	1.8665e-301
Female TS	TS#44	0.000129788	3.38576e-08	7.97641e-07	1.785e-06	9.0891e-289	1.5869e-300	5.87432e-07	1.22887e-06	4.99512e-231	2.7522e-06	1.49728e-07	2.7773e-06	6.25912e-07	4.93881e-07	4.64894e-269	2.73614e-280	7.34537e-09	9.89933e-06	1.8665e-301	1.8665e-301	1.31595e-05	1.8665e-301	1.8665e-301	0.000239707	6.26623e-05	1.23652e-05	1.8665e-301	8.25017e-07	1.8665e-301	1.8665e-301	1.8665e-301	1.8665e-301	1.8665e-301	3.32806e-09	1.8665e-301	1.8665e-301	1.8665e-301	3.43342e-05	1.09261e-05	1.8665e-301	1.37452e-07	1.8665e-301	1.8665e-301	2.69443e-06	2.29692e-09	1.8665e-301	1.8665e-301	1.8665e-301
Female TS	TS#45	0.00015205	3.83134e-08	4.5017e-288	1.21679e-06	9.0891e-289	1.3958e-06	5.76745e-07	2.16794e-06	4.99512e-231	6.30897e-06	1.98455e-282	1.9191e-06	7.10954e-265	1.03037e-06	4.64894e-269	2.73614e-280	1.29213e-249	2.55835e-05	1.8665e-301	4.58508e-06	3.12038e-06	1.8665e-301	1.8665e-301	0.000322843	1.8665e-301	9.76821e-06	1.8665e-301	1.29935e-06	1.41158e-06	1.8665e-301	1.8665e-301	1.8665e-301	1.8665e-301	5.6492e-06	0.000108013	1.8665e-301	1.8665e-301	4.71431e-06	5.29369e-06	1.004e-05	5.02675e-07	1.8665e-301	1.8665e-301	1.8665e-301	1.8665e-301	1.8665e-301	1.8665e-301	1.8665e-301
Female TS	TS#46	0.000173244	3.81219e-08	4.5017e-288	1.8665e-301	9.0891e-289	1.54e-06	2.1271e-297	6.01292e-06	4.99512e-231	3.10103e-06	1.98455e-282	1.4824e-286	7.10954e-265	5.6295e-287	4.64894e-269	4.1766e-06	7.66111e-09	2.48137e-05	1.8665e-301	2.03274e-06	2.36618e-05	1.8665e-301	1.8665e-301	0.000164854	0.000126014	2.81195e-05	3.13652e-05	1.8665e-301	1.8665e-301	1.8665e-301	1.91109e-05	1.8665e-301	1.8665e-301	3.82711e-05	1.8665e-301	1.8665e-301	1.8665e-301	8.63766e-06	1.8665e-301	1.8665e-301	2.24238e-06	1.8665e-301	1.8665e-301	1.8665e-301	1.8665e-301	1.8665e-301	1.8665e-301	1.23532e-05
Female TS	TS#47	0.000175562	5.96976e-08	4.5017e-288	1.56353e-06	9.0891e-289	1.5869e-300	8.34157e-11	2.73383e-06	4.99512e-231	3.65911e-06	1.98455e-282	3.81413e-06	7.10954e-265	2.41639e-06	5.68964e-06	6.20001e-06	1.29213e-249	1.64288e-05	1.8665e-301	5.2568e-06	3.35674e-05	1.8665e-301	1.8665e-301	0.00031181	0.000106874	1.33401e-05	3.33347e-06	1.8665e-301	1.8665e-301	1.8665e-301	3.95502e-05	1.8665e-301	1.8665e-301	3.17595e-05	9.06121e-05	1.8665e-301	1.8665e-301	1.8092e-05	4.31255e-05	1.04807e-05	1.8665e-301	1.8665e-301	1.8665e-301	1.8665e-301	1.8665e-301	1.8665e-301	1.8665e-301	1.8665e-301
Female TS	TS#48	0.000187716	6.08563e-08	4.5017e-288	1.8665e-301	9.0891e-289	1.37222e-06	2.1271e-297	1.67804e-06	4.99512e-231	6.76654e-06	1.98455e-282	1.4824e-286	7.10954e-265	5.6295e-287	4.64894e-269	2.73614e-280	1.29213e-249	2.61675e-05	1.8665e-301	1.8665e-301	1.76859e-05	1.8665e-301	1.8665e-301	0.000166466	1.8665e-301	1.79572e-05	1.16977e-06	1.8665e-301	1.8665e-301	1.8665e-301	2.36083e-05	1.8665e-301	1.8665e-301	9.64087e-06	7.45497e-05	1.8665e-301	1.8665e-301	1.12744e-05	1.8665e-301	1.46343e-05	1.75325e-06	1.8665e-301	1.8665e-301	1.8665e-301	1.8665e-301	4.17247e-06	1.8665e-301	1.8665e-301
Female TS	TS#49	0.000199602	3.76622e-08	4.5017e-288	9.14359e-07	9.0891e-289	9.10191e-07	2.1271e-297	2.86394e-06	4.99512e-231	4.46908e-06	1.98455e-282	8.47618e-06	3.65209e-06	2.30434e-08	8.35127e-06	1.11685e-05	5.42555e-07	2.44704e-05	1.8665e-301	5.97339e-06	2.25783e-05	1.8665e-301	1.8665e-301	0.000438043	1.8665e-301	1.70492e-05	3.86575e-05	1.57321e-06	1.8665e-301	1.8665e-301	1.8665e-301	1.8665e-301	1.8665e-301	2.03528e-05	9.50284e-05	1.8665e-301	1.8665e-301	1.86484e-05	1.8665e-301	3.33599e-06	1.8665e-301	1.8665e-301	1.8665e-301	1.8665e-301	1.8665e-301	3.10227e-06	1.8665e-301	1.8665e-301
Female TS	TS#50	0.000211075	6.55523e-08	4.5017e-288	2.13261e-07	9.0891e-289	1.93973e-06	1.72819e-06	8.29691e-06	4.99512e-231	8.61178e-06	1.7751e-09	3.84457e-06	7.10954e-265	5.6295e-287	4.64894e-269	8.83164e-07	6.99345e-08	3.51858e-05	1.8665e-301	1.90097e-05	3.27852e-06	1.8665e-301	1.8665e-301	0.000256308	0.000256355	5.28863e-05	1.12081e-06	1.8665e-301	1.8665e-301	1.8665e-301	2.83813e-05	1.8665e-301	1.8665e-301	5.32062e-05	5.88072e-05	1.8665e-301	1.8665e-301	3.2313e-05	1.29399e-05	1.28546e-05	2.18051e-06	1.8665e-301	1.8665e-301	1.8665e-301	1.8665e-301	3.03554e-06	1.8665e-301	9.56447e-06
Female TS	TS#51	0.000222247	3.95544e-08	4.5017e-288	1.8665e-301	5.89528e-06	2.31616e-06	2.13659e-10	9.45564e-06	4.99512e-231	1.17638e-05	5.95932e-09	1.84454e-06	7.10954e-265	2.36794e-06	4.64894e-269	2.73614e-280	1.29213e-249	8.28876e-05	1.8665e-301	2.11618e-05	1.35502e-05	1.8665e-301	1.8665e-301	0.000236563	1.8665e-301	5.70669e-05	1.8665e-301	2.67661e-08	1.49261e-06	1.8665e-301	2.16026e-05	1.8665e-301	1.8665e-301	9.82607e-05	0.000279462	1.8665e-301	1.8665e-301	3.98182e-06	1.8665e-301	2.80226e-05	1.8665e-301	1.8665e-301	1.8665e-301	1.8665e-301	1.8665e-301	1.8665e-301	1.8665e-301	1.70736e-05
Female TS	TS#52	0.000235867	6.76841e-08	3.58136e-06	1.32193e-06	2.57461e-06	3.24965e-07	2.1271e-297	5.8134e-06	1.40872e-07	4.61508e-06	5.13723e-09	3.73455e-06	2.77965e-06	2.89285e-06	6.93792e-06	5.34813e-06	4.54245e-07	2.05408e-05	1.8665e-301	6.92792e-06	2.168e-06	1.8665e-301	1.8665e-301	0.000439009	5.06609e-05	1.60823e-05	1.8665e-301	4.01278e-07	1.8665e-301	1.8665e-301	6.67917e-07	1.8665e-301	3.94097e-06	5.30163e-06	0.000147266	1.8665e-301	1.8665e-301	8.34362e-06	1.8665e-301	7.53744e-06	6.97295e-06	1.8665e-301	1.8665e-301	1.8665e-301	1.8665e-301	2.50034e-06	1.8665e-301	1.8665e-301
Female TS	TS#53	0.000270588	1.53136e-06	4.5017e-288	2.85245e-06	4.14308e-06	1.94161e-06	5.02714e-07	2.5525e-06	4.99512e-231	8.88409e-06	1.65819e-07	2.30254e-06	7.1556e-07	9.3321e-07	4.64894e-269	2.73614e-280	1.29213e-249	1.50209e-05	1.8665e-301	9.23461e-07	2.26701e-05	1.8665e-301	1.8665e-301	0.000536171	0.000258552	2.30261e-05	1.8665e-301	1.35629e-06	1.8665e-301	1.8665e-301	6.05843e-06	1.8665e-301	1.8665e-301	9.43427e-06	0.000113657	1.8665e-301	1.8665e-301	1.83221e-05	1.72198e-05	1.81884e-05	2.02466e-06	1.8665e-301	1.8665e-301	1.8665e-301	1.8665e-301	7.60386e-06	1.8665e-301	1.62874e-05
Female TS	TS#54	0.000297108	1.8665e-301	2.92948e-06	1.01984e-10	3.89535e-06	1.5869e-300	2.17013e-06	3.66425e-06	4.99512e-231	3.70536e-06	6.55633e-07	1.37268e-06	7.10954e-265	5.6295e-287	4.64894e-269	2.73614e-280	1.29213e-249	1.19788e-05	1.8665e-301	2.62736e-06	0.000199284	1.8665e-301	1.8665e-301	0.000638295	0.000283216	8.41628e-05	5.27588e-05	2.97189e-06	1.8665e-301	1.8665e-301	4.97783e-05	1.8665e-301	1.8665e-301	0.000115129	0.000151898	1.8665e-301	1.8665e-301	2.34394e-05	4.29514e-05	1.8665e-301	3.11446e-06	1.8665e-301	1.8665e-301	1.8665e-301	1.8665e-301	1.8665e-301	1.8665e-301	5.58999e-05
Female TS	TS#55	0.000299592	6.6147e-08	4.5017e-288	1.8665e-301	9.0891e-289	1.5869e-300	4.13847e-07	3.33535e-06	4.99512e-231	5.60823e-06	1.98455e-282	1.32937e-06	7.10954e-265	5.6295e-287	4.0145e-09	4.91953e-06	1.29213e-249	1.81743e-05	1.8665e-301	1.8665e-301	7.22217e-06	1.8665e-301	1.8665e-301	0.000189489	2.01642e-05	1.85848e-05	4.63341e-06	1.6422e-06	1.8665e-301	1.8665e-301	2.03336e-05	1.8665e-301	1.8665e-301	2.543e-06	0.000172632	1.8665e-301	1.8665e-301	8.36151e-06	2.68721e-05	5.88248e-06	1.66037e-06	1.8665e-301	1.8665e-301	1.8665e-301	1.8665e-301	1.8665e-301	1.8665e-301	1.8665e-301
Female TS	TS#56	0.000300966	6.72441e-08	7.45001e-08	2.66329e-06	9.0891e-289	1.5869e-300	2.43793e-06	1.84949e-06	4.99512e-231	3.03582e-06	1.40664e-06	2.41793e-06	7.10954e-265	5.6295e-287	4.64894e-269	2.73614e-280	1.29213e-249	3.19564e-05	1.8665e-301	6.40597e-06	5.73594e-06	1.8665e-301	1.8665e-301	0.000129942	9.25389e-05	6.59817e-06	1.8665e-301	1.035e-06	1.8665e-301	1.8665e-301	1.2701e-05	1.8665e-301	1.8665e-301	2.27088e-05	0.000164168	1.8665e-301	1.8665e-301	1.08034e-05	1.8665e-301	2.2958e-05	1.8665e-301	1.8665e-301	1.8665e-301	1.8665e-301	1.8665e-301	2.20544e-06	1.8665e-301	1.07398e-05
Female TS	TS#57	0.000306009	5.43909e-08	4.5017e-288	2.9832e-06	9.0891e-289	7.03707e-06	8.52372e-07	1.73408e-06	4.99512e-231	9.13337e-06	1.98455e-282	4.94747e-06	7.10954e-265	5.6295e-287	4.64894e-269	5.37599e-06	1.29213e-249	2.74011e-05	1.8665e-301	5.76843e-06	2.76899e-05	1.39627e-06	1.8665e-301	0.000218959	1.8665e-301	3.49993e-05	1.8665e-301	4.49061e-07	5.79386e-06	1.8665e-301	9.75909e-06	1.8665e-301	1.8665e-301	2.52921e-05	1.8665e-301	1.8665e-301	1.8665e-301	2.23013e-05	1.19518e-05	3.09153e-05	2.73341e-06	1.8665e-301	1.8665e-301	1.8665e-301	1.8665e-301	1.8665e-301	1.8665e-301	3.49849e-05
Female TS	TS#58	0.000306462	7.7843e-08	4.5017e-288	1.25026e-06	9.0891e-289	1.5869e-300	1.45197e-07	9.30298e-07	4.99512e-231	8.43639e-06	2.6868e-09	4.87056e-06	7.10954e-265	2.95566e-06	4.30433e-06	2.73614e-280	1.29213e-249	2.17581e-05	1.8665e-301	3.39411e-07	1.18009e-05	8.49558e-06	1.8665e-301	0.000268383	8.06004e-05	2.18534e-05	1.8665e-301	1.8964e-08	1.8665e-301	1.8665e-301	2.17367e-05	1.8665e-301	1.34316e-06	6.15182e-06	0.000145805	1.8665e-301	1.8665e-301	1.8665e-301	1.8665e-301	1.65602e-05	1.8665e-301	1.8665e-301	1.8665e-301	1.8665e-301	1.8665e-301	1.8665e-301	1.8665e-301	1.8665e-301
Female TS	TS#59	0.000329972	9.22083e-08	3.18344e-07	1.55522e-07	9.0891e-289	3.17443e-07	1.41951e-07	3.03029e-06	4.99512e-231	6.18427e-06	7.78363e-07	5.82971e-06	1.74371e-06	4.99205e-06	1.74841e-06	1.18666e-07	4.7633e-07	7.1087e-05	1.8665e-301	1.06311e-05	3.07205e-05	2.16051e-06	3.75036e-07	0.000344763	3.76007e-05	1.57822e-05	7.27168e-05	1.33382e-06	1.19253e-06	1.8665e-301	2.19664e-05	1.8665e-301	1.8665e-301	3.59778e-05	0.000287476	1.8665e-301	1.8665e-301	6.98563e-05	3.24643e-05	3.02166e-05	9.33461e-06	1.8665e-301	1.8665e-301	1.8665e-301	1.8665e-301	1.8665e-301	1.8665e-301	1.8665e-301
Female TS	TS#60	0.000338905	7.46053e-08	4.5017e-288	1.8665e-301	9.0891e-289	2.18518e-06	1.13636e-06	2.64041e-06	4.99512e-231	1.04855e-05	1.46533e-09	2.52438e-06	7.10954e-265	1.0693e-06	4.64894e-269	2.73614e-280	1.29213e-249	5.04367e-05	1.8665e-301	1.8665e-301	3.40946e-05	1.8665e-301	1.8665e-301	0.000100384	5.53489e-05	3.33632e-05	7.33291e-05	1.8665e-301	5.04027e-06	1.8665e-301	1.8665e-301	1.8665e-301	1.82377e-06	8.30336e-05	0.000379244	1.8665e-301	1.8665e-301	1.4717e-05	1.69847e-05	6.24148e-06	2.05439e-06	1.8665e-301	1.8665e-301	2.69577e-06	1.8665e-301	4.345e-06	1.8665e-301	1.8665e-301
Female TS	TS#61	0.0003573	1.19164e-07	4.5017e-288	1.8665e-301	9.0891e-289	1.95214e-06	2.1271e-297	3.41514e-06	4.99512e-231	5.26814e-06	8.80742e-10	4.75973e-06	7.10954e-265	6.19413e-06	1.88208e-07	1.10104e-05	1.29213e-249	3.20782e-05	1.8665e-301	1.0072e-05	6.20558e-05	7.01608e-06	1.8665e-301	0.000457769	0.000142148	6.56154e-05	8.35915e-05	1.8665e-301	1.8665e-301	1.8665e-301	1.8665e-301	1.8665e-301	1.8665e-301	5.54967e-05	0.000157147	1.8665e-301	1.8665e-301	5.56984e-06	1.8665e-301	6.2424e-06	3.10359e-06	1.8665e-301	1.8665e-301	1.8665e-301	1.8665e-301	7.27704e-08	1.8665e-301	1.8665e-301
Female TS	TS#62	0.000365692	2.45609e-07	1.4298e-06	5.06742e-06	2.98033e-07	3.47527e-06	1.67323e-06	1.16474e-06	4.99512e-231	8.22396e-06	1.98455e-282	3.05238e-06	2.00868e-06	2.47903e-10	1.77235e-07	4.19425e-06	1.29213e-249	3.75632e-05	1.8665e-301	9.67689e-06	2.21945e-05	1.8665e-301	1.08672e-06	0.000626045	0.000158155	4.13166e-05	2.24889e-06	1.6073e-06	1.17966e-06	1.8665e-301	1.4518e-05	1.8665e-301	1.8665e-301	1.5654e-05	0.000111662	1.8665e-301	1.8665e-301	2.19896e-05	1.8665e-301	2.2442e-05	3.65071e-07	1.8665e-301	1.8656e-06	1.8665e-301	1.8665e-301	5.48427e-06	1.8665e-301	1.8665e-301
Female TS	TS#63	0.000375342	1.46435e-07	4.5017e-288	9.7413e-07	9.0891e-289	2.287e-06	5.54103e-07	5.72945e-06	4.99512e-231	1.13962e-05	1.04926e-09	5.69869e-06	7.10954e-265	1.8751e-06	5.29104e-09	1.23157e-05	4.47889e-07	5.7423e-05	1.8665e-301	6.91572e-06	2.35283e-05	1.8665e-301	1.8665e-301	0.000373673	0.000145106	5.11592e-05	1.8665e-301	5.40266e-06	1.8665e-301	1.8665e-301	1.20832e-05	1.8665e-301	1.00799e-06	2.47375e-05	9.52018e-05	1.8665e-301	1.8665e-301	2.78763e-05	1.8665e-301	6.11223e-05	3.13559e-06	1.8665e-301	1.34336e-06	1.40298e-06	1.8665e-301	3.44777e-06	1.8665e-301	1.8665e-301
Female TS	TS#64	0.000397549	8.72351e-08	4.5017e-288	7.0488e-07	9.0891e-289	1.5869e-300	2.82284e-06	6.04968e-06	4.99512e-231	1.38869e-226	7.76439e-09	4.54565e-06	7.10954e-265	5.6295e-287	4.64894e-269	2.73614e-280	3.45359e-09	4.98353e-05	1.8665e-301	5.03892e-06	2.51643e-05	1.8665e-301	1.8665e-301	0.000159083	7.02993e-05	5.52438e-05	7.30759e-06	1.54395e-06	1.8665e-301	1.8665e-301	1.3671e-05	1.8665e-301	1.8665e-301	5.94173e-05	0.000176683	1.8665e-301	1.8665e-301	1.69077e-05	1.74189e-05	1.00106e-05	1.8665e-301	1.8665e-301	1.8665e-301	1.8665e-301	1.8665e-301	2.57826e-06	1.8665e-301	1.8665e-301
Female TS	TS#65	0.000437183	1.00809e-06	4.5017e-288	1.30273e-06	9.0891e-289	2.79977e-06	2.1271e-297	6.36491e-07	4.99512e-231	3.00906e-06	1.98455e-282	5.89638e-06	7.10954e-265	1.87304e-06	4.64894e-269	1.43721e-06	1.71819e-07	2.29695e-05	1.8665e-301	1.8665e-301	7.19575e-06	1.8665e-301	1.8665e-301	4.61287e-05	2.99032e-05	2.56583e-05	3.91749e-05	5.12987e-08	1.8665e-301	1.8665e-301	2.61117e-05	1.8665e-301	1.8665e-301	5.10341e-05	1.8665e-301	1.8665e-301	1.8665e-301	2.64977e-05	1.8665e-301	7.79244e-06	2.75827e-06	1.8665e-301	6.92479e-07	4.61323e-08	1.8665e-301	5.64165e-06	1.8665e-301	1.8665e-301
Female XEN	XEN#1	1.66191e-05	1.09417e-08	2.385e-285	2.9147e-285	1.3471e-299	1.0357e-297	1.8665e-301	8.0333e-281	1.38869e-226	8.36643e-06	1.4824e-286	1.68254e-05	5.6295e-287	7.10954e-265	2.14792e-08	1.08179e-05	1.10318e-262	2.0887e-05	1.8665e-301	8.06195e-06	1.8665e-301	1.8665e-301	1.8665e-301	1.8665e-301	1.8665e-301	1.8665e-301	1.8665e-301	1.8665e-301	1.8665e-301	1.8665e-301	1.1191e-05	4.98747e-05	3.86686e-05	1.8665e-301	1.8665e-301	1.8665e-301	1.8665e-301	1.54744e-05	8.35e-05	4.14564e-06	1.8665e-301	1.8665e-301	0.000229907	0.000142928	1.8665e-301	7.66183e-07	1.8665e-301	0.000222725
Female XEN	XEN#2	0.000108233	1.57612e-07	4.24263e-07	2.9147e-285	1.3471e-299	1.0357e-297	1.40586e-06	1.12895e-05	1.38869e-226	1.82284e-05	2.29273e-08	2.02412e-05	4.17528e-08	3.19689e-06	1.00578e-05	5.55276e-05	2.52755e-08	3.7542e-05	1.8665e-301	4.96766e-06	1.51742e-06	0.000274327	1.8665e-301	1.8665e-301	1.8665e-301	1.8665e-301	1.8665e-301	2.97505e-07	1.8665e-301	1.8665e-301	7.13146e-06	1.32917e-05	2.05021e-05	1.8665e-301	1.8665e-301	1.8665e-301	1.8665e-301	1.8665e-301	4.79442e-05	9.84537e-06	1.8665e-301	1.8665e-301	0.000109077	3.64753e-05	1.8665e-301	1.8665e-301	1.8665e-301	0.000173698
Female XEN	XEN#3	0.000124799	9.27296e-08	3.36245e-06	2.03301e-06	1.3471e-299	2.76728e-06	3.28709e-08	7.49031e-06	1.38869e-226	1.0455e-05	5.83686e-09	1.00731e-05	5.6295e-287	7.10954e-265	1.80982e-05	1.97978e-05	8.4264e-07	2.53914e-05	1.8665e-301	1.35725e-06	3.02247e-06	4.30623e-05	1.8665e-301	2.06713e-06	1.8665e-301	1.8665e-301	1.8665e-301	1.8665e-301	3.48578e-05	1.8665e-301	3.56746e-06	8.47446e-06	7.81654e-06	1.8665e-301	1.8665e-301	1.8665e-301	1.8665e-301	4.76984e-06	3.15305e-05	7.85525e-06	1.8665e-301	1.8665e-301	0.000105671	1.61248e-05	1.8665e-301	1.8665e-301	1.8665e-301	0.000140373
Female XEN	XEN#4	0.0001265	2.96006e-07	2.385e-285	2.9147e-285	1.3471e-299	2.2493e-06	1.4773e-08	2.91039e-06	1.38869e-226	2.37649e-05	1.08948e-08	1.68838e-05	5.6295e-287	7.10954e-265	2.73614e-280	1.74624e-06	7.62362e-08	1.10612e-05	1.8665e-301	1.42045e-06	1.8665e-301	6.82553e-05	1.8665e-301	1.8665e-301	1.8665e-301	1.8665e-301	1.8665e-301	1.8665e-301	1.8665e-301	1.8665e-301	3.95385e-06	6.34633e-06	9.33358e-06	1.8665e-301	1.8665e-301	1.8665e-301	1.8665e-301	1.8665e-301	3.54321e-05	6.61118e-06	1.8665e-301	1.8665e-301	3.14393e-05	1.88421e-05	1.8665e-301	2.5311e-06	1.8665e-301	0.000122265
Female XEN	XEN#5	0.000146146	5.38497e-08	2.385e-285	2.9147e-285	5.30705e-06	1.0357e-297	7.32833e-08	9.14441e-06	1.38869e-226	6.78262e-06	5.02558e-08	2.06065e-05	2.40791e-10	7.10954e-265	2.73614e-280	4.64894e-269	6.15317e-07	1.70215e-05	1.8665e-301	1.57264e-05	1.8665e-301	6.34103e-05	1.8665e-301	1.8665e-301	1.8665e-301	8.54532e-09	3.77771e-06	1.8665e-301	1.8665e-301	5.26581e-06	3.12744e-06	6.56587e-06	1.8665e-301	1.8665e-301	1.8665e-301	1.8665e-301	1.8665e-301	1.8665e-301	1.68711e-06	1.8665e-301	1.8665e-301	1.8665e-301	1.3425e-05	1.68894e-05	1.8665e-301	1.8665e-301	1.8665e-301	3.66123e-05
Female XEN	XEN#6	0.000161152	2.04446e-07	9.77852e-10	1.48703e-06	2.79035e-06	1.0357e-297	1.10995e-07	8.0333e-281	1.38869e-226	1.23791e-05	7.74294e-10	1.1765e-05	1.53375e-08	1.95348e-06	6.68162e-06	3.18037e-05	3.22195e-06	4.55003e-06	1.8665e-301	2.96416e-06	1.8665e-301	8.01156e-05	1.8665e-301	1.8665e-301	1.8665e-301	1.8665e-301	1.8665e-301	1.47713e-06	9.72816e-06	1.8665e-301	1.61485e-06	1.01388e-05	1.53171e-05	1.8665e-301	1.8665e-301	1.8665e-301	1.8665e-301	1.8665e-301	1.8665e-301	2.6634e-06	1.04883e-05	1.8665e-301	3.30626e-05	3.80299e-06	1.8665e-301	1.74978e-06	1.8665e-301	8.01066e-05
Female XEN	XEN#7	0.000170519	1.61648e-07	1.8306e-06	2.264e-06	1.3471e-299	2.28777e-06	2.06435e-06	3.15867e-06	1.38869e-226	1.26503e-05	3.44404e-09	2.01321e-05	5.6295e-287	7.10954e-265	1.67356e-07	5.09151e-05	7.53205e-08	2.66276e-05	1.8665e-301	9.4237e-06	1.8665e-301	0.000196689	1.8665e-301	1.8665e-301	1.8665e-301	5.61822e-09	1.8665e-301	1.8665e-301	3.70112e-05	1.8665e-301	1.8665e-301	2.14882e-05	6.94646e-06	1.8665e-301	1.8665e-301	1.8665e-301	1.8665e-301	4.48919e-06	2.96813e-05	1.8665e-301	3.09051e-06	1.8665e-301	9.42973e-05	2.41819e-05	1.8665e-301	1.8665e-301	1.8665e-301	0.00022
Female XEN	XEN#8	0.000195046	3.41308e-07	4.8135e-06	9.09403e-07	1.3471e-299	1.84208e-06	3.63175e-07	1.42257e-06	1.38869e-226	1.05838e-05	1.4824e-286	6.72602e-06	1.72023e-06	7.10954e-265	2.89782e-09	8.27411e-06	1.10318e-262	6.52185e-06	1.8665e-301	1.8665e-301	1.8665e-301	0.000106077	1.8665e-301	1.8665e-301	1.8665e-301	1.8665e-301	1.8665e-301	1.8665e-301	1.8665e-301	1.8665e-301	1.8665e-301	4.15965e-06	2.41706e-05	1.8665e-301	1.8665e-301	1.8665e-301	1.8665e-301	1.76723e-07	5.39267e-05	4.516e-06	4.55099e-06	1.8665e-301	0.000123066	2.11403e-05	1.8665e-301	1.8665e-301	1.8665e-301	0.000145811
Female XEN	XEN#9	0.000210206	2.41968e-07	3.43013e-10	3.58568e-06	3.82115e-06	1.0357e-297	1.1382e-06	3.56844e-06	1.38869e-226	5.18026e-06	1.4824e-286	7.19287e-06	6.33663e-07	9.86426e-07	1.11296e-05	2.46265e-05	3.09892e-06	1.46382e-05	1.8665e-301	1.21485e-06	1.8665e-301	2.95968e-05	1.8665e-301	1.8665e-301	1.8665e-301	1.8665e-301	1.8665e-301	2.8595e-06	2.48241e-05	1.07936e-05	1.00681e-05	2.40052e-05	1.02131e-05	1.8665e-301	1.8665e-301	1.8665e-301	1.8665e-301	1.8665e-301	4.41478e-05	1.7585e-05	9.77997e-06	1.8665e-301	0.000185827	8.61152e-05	1.8665e-301	1.9621e-06	1.8665e-301	0.000168774
Female XEN	XEN#10	0.000261123	4.52756e-07	2.385e-285	4.42624e-06	1.3471e-299	1.0357e-297	1.71631e-06	4.86683e-06	1.38869e-226	1.6501e-05	1.76502e-06	3.42608e-05	1.82406e-06	4.09976e-06	2.73614e-280	4.54113e-06	2.07712e-08	1.98111e-05	1.8665e-301	8.9402e-07	1.8665e-301	0.000131441	1.8665e-301	1.8665e-301	1.8665e-301	1.8665e-301	1.86061e-07	2.406e-06	1.8665e-301	1.8665e-301	2.89204e-06	9.00961e-06	5.07841e-05	1.8665e-301	1.8665e-301	1.8665e-301	1.8665e-301	1.8665e-301	8.32778e-05	6.16034e-06	1.8665e-301	1.8665e-301	8.40217e-05	0.000115664	1.8665e-301	1.8665e-301	1.8665e-301	0.000145649
Female XEN	XEN#11	0.000276338	2.79723e-07	4.17089e-06	2.17902e-06	4.82589e-06	1.09116e-06	3.20755e-06	1.63727e-05	1.38869e-226	1.28659e-05	1.0089e-08	2.79043e-05	5.6295e-287	7.10954e-265	1.44766e-07	4.33633e-05	1.59017e-07	2.73166e-05	1.8665e-301	1.15847e-05	1.8665e-301	0.000215487	1.8665e-301	1.8665e-301	1.8665e-301	1.8665e-301	1.8665e-301	1.68216e-06	7.40032e-05	1.8665e-301	1.8665e-301	1.7743e-05	9.08938e-06	1.8665e-301	1.8665e-301	1.8665e-301	1.8665e-301	1.8665e-301	1.8665e-301	1.51119e-05	3.86271e-06	1.8665e-301	8.26173e-05	1.91657e-05	1.8665e-301	1.8665e-301	1.8665e-301	0.000288792
Female XEN	XEN#12	0.0002907	2.1699e-07	2.56259e-06	2.00101e-06	3.31856e-06	1.0357e-297	1.91248e-06	1.09631e-05	1.38869e-226	9.3195e-06	3.17755e-09	1.71363e-05	5.82855e-08	4.15337e-06	4.4916e-06	5.27853e-05	3.82785e-06	1.48999e-05	1.8665e-301	4.92139e-06	1.8665e-301	0.000250018	1.8665e-301	1.8665e-301	1.8665e-301	1.8665e-301	1.8665e-301	1.8665e-301	1.8665e-301	1.8665e-301	1.8665e-301	3.27675e-05	8.01928e-06	1.8665e-301	1.8665e-301	1.8665e-301	1.8665e-301	1.8665e-301	2.75331e-05	1.8665e-301	7.72822e-06	1.8665e-301	0.000129598	7.85441e-05	2.3681e-06	1.8665e-301	1.8665e-301	0.000218524
Female XEN	XEN#13	0.00029936	3.67957e-07	2.385e-285	2.9147e-285	1.3471e-299	1.0357e-297	5.47081e-07	1.31883e-06	1.38869e-226	1.14516e-05	1.14285e-09	7.15316e-06	5.6295e-287	7.10954e-265	2.73614e-280	4.64894e-269	1.37454e-06	1.89677e-05	1.8665e-301	9.26887e-06	1.8665e-301	0.000131848	1.8665e-301	1.8665e-301	1.8665e-301	1.8665e-301	1.8665e-301	1.8665e-301	1.8665e-301	1.8665e-301	9.01317e-06	2.05955e-05	6.44698e-05	1.8665e-301	1.8665e-301	1.8665e-301	1.8665e-301	1.8665e-301	1.8665e-301	1.8665e-301	1.8665e-301	1.8665e-301	0.000364402	0.000172759	3.98618e-06	2.62162e-06	1.8665e-301	6.79558e-05
Female XEN	XEN#14	0.000304134	3.45626e-07	7.76037e-10	2.0428e-06	2.96084e-06	1.66818e-06	9.73974e-07	9.81049e-06	1.38869e-226	1.36749e-05	3.90545e-09	7.28657e-06	5.6295e-287	7.10954e-265	1.80694e-08	5.25064e-06	1.10318e-262	1.50023e-05	1.8665e-301	6.73486e-06	1.8665e-301	0.000137328	1.8665e-301	1.8665e-301	1.8665e-301	1.8665e-301	1.8665e-301	1.88577e-06	2.94528e-05	1.21759e-05	1.24043e-06	2.33207e-05	1.16335e-05	1.8665e-301	4.318e-05	1.8665e-301	5.48386e-06	1.8665e-301	4.61287e-05	1.8665e-301	1.8665e-301	1.8665e-301	0.000141672	4.07846e-05	1.8665e-301	1.8665e-301	1.8665e-301	0.000170891
Female XEN	XEN#15	0.00031725	6.66294e-07	4.93772e-06	5.46232e-06	3.59323e-06	1.0357e-297	4.5427e-08	3.42702e-06	1.38869e-226	2.90462e-05	1.41604e-08	1.21216e-05	5.6295e-287	7.10954e-265	8.75315e-09	1.06321e-05	1.30538e-07	1.61765e-05	1.8665e-301	1.6505e-05	1.8665e-301	0.000126278	1.8665e-301	1.8665e-301	1.8665e-301	1.8665e-301	1.8665e-301	1.8665e-301	4.97769e-05	1.8665e-301	1.43958e-06	8.43625e-06	2.63727e-06	1.8665e-301	1.8665e-301	1.8665e-301	1.8665e-301	1.8665e-301	1.67479e-05	2.09445e-06	1.8665e-301	1.8665e-301	0.000144576	1.33344e-05	1.8665e-301	1.8665e-301	1.8665e-301	0.000105926
Female XEN	XEN#16	0.000327304	2.32588e-07	1.07115e-09	4.54324e-06	8.44659e-06	4.25802e-06	3.6326e-07	8.0333e-281	1.38869e-226	2.31143e-05	5.95416e-08	3.30753e-05	5.6295e-287	7.10954e-265	1.12484e-07	1.5022e-05	1.10318e-262	2.14328e-05	1.8665e-301	5.03919e-06	1.8665e-301	0.000158026	1.8665e-301	1.8665e-301	1.8665e-301	1.8665e-301	1.8665e-301	1.78037e-06	7.06477e-05	1.8665e-301	5.3362e-06	2.94746e-05	3.25289e-05	1.8665e-301	1.8665e-301	1.8665e-301	6.20293e-06	1.8665e-301	1.8665e-301	1.07515e-05	3.75161e-06	1.8665e-301	0.000132305	9.49842e-05	1.8665e-301	1.8665e-301	1.8665e-301	9.95126e-05
Female XEN	XEN#17	0.000328728	4.53128e-07	2.385e-285	1.51323e-07	7.82854e-07	2.97372e-06	5.74066e-08	5.14868e-06	1.38869e-226	1.29215e-05	4.18964e-06	1.3996e-05	5.96985e-06	4.39451e-06	1.08079e-08	1.91509e-05	2.73636e-06	2.6817e-05	2.19651e-07	1.8665e-301	2.79342e-06	9.73779e-05	1.8665e-301	1.8665e-301	1.8665e-301	1.8665e-301	1.8665e-301	1.38666e-06	1.8665e-301	1.8665e-301	1.08242e-06	5.12367e-06	2.1283e-06	1.8665e-301	1.8665e-301	1.8665e-301	6.06008e-06	1.88653e-06	3.8831e-05	7.34639e-06	1.58736e-05	1.8665e-301	0.000172183	1.8665e-301	1.8665e-301	1.8665e-301	1.8665e-301	0.000142461
Female XEN	XEN#18	0.000331923	4.58804e-07	3.46106e-06	9.54221e-06	5.08401e-06	1.62692e-06	2.5615e-06	3.74951e-06	2.35377e-07	9.66864e-06	4.04319e-08	6.25846e-05	5.6295e-287	7.10954e-265	4.1226e-08	5.23462e-05	2.48723e-07	5.89774e-05	1.8665e-301	9.58219e-06	1.8665e-301	0.000215412	1.8665e-301	1.8665e-301	1.8665e-301	1.8665e-301	1.8665e-301	1.8665e-301	0.000137122	1.8665e-301	1.8665e-301	3.39028e-05	3.847e-05	1.8665e-301	0.000171639	1.8665e-301	1.8665e-301	1.8665e-301	1.8665e-301	3.44452e-06	4.11354e-06	1.8665e-301	0.000331291	7.83443e-05	1.94788e-06	1.8665e-301	1.8665e-301	0.000419796
Female XEN	XEN#19	0.000341343	3.21687e-07	4.15826e-06	7.74396e-06	1.20702e-07	2.54842e-06	8.80037e-09	2.71219e-06	1.38869e-226	8.13862e-06	1.47733e-06	2.35365e-05	3.14127e-07	8.17705e-07	2.61775e-07	1.7114e-05	1.10318e-262	1.12935e-05	1.8665e-301	2.39097e-05	1.43646e-05	0.000154038	1.8665e-301	1.8665e-301	1.8665e-301	8.56807e-08	4.95214e-06	1.8665e-301	4.97444e-05	1.8665e-301	5.3856e-06	1.50184e-05	7.47269e-06	1.8665e-301	1.8665e-301	1.8665e-301	6.43072e-06	1.8665e-301	2.8621e-05	5.27433e-06	5.68662e-06	1.8665e-301	0.000182532	4.22051e-05	1.8665e-301	4.54981e-06	1.8665e-301	0.000120021
Female XEN	XEN#20	0.00035443	2.90183e-07	2.82926e-07	4.36316e-06	4.02785e-06	3.33963e-06	1.59953e-06	5.65834e-06	1.38869e-226	1.28502e-05	1.41822e-09	1.11467e-05	4.35463e-08	2.05674e-06	6.90818e-08	3.11514e-05	1.10318e-262	8.79369e-06	1.8665e-301	9.29887e-06	8.53924e-07	0.000162497	1.8665e-301	1.8665e-301	1.8665e-301	1.8665e-301	1.8665e-301	2.58845e-06	2.95147e-05	1.8665e-301	1.36096e-06	2.29037e-05	6.31615e-06	1.8665e-301	1.8665e-301	1.8665e-301	1.8665e-301	1.8665e-301	1.8665e-301	9.48837e-06	1.8665e-301	1.8665e-301	0.000119866	1.93567e-05	1.8665e-301	1.8665e-301	1.8665e-301	0.000183633
Female XEN	XEN#21	0.000381341	9.38605e-07	6.89843e-06	3.30672e-06	6.47889e-06	2.42473e-06	2.70241e-06	2.4303e-06	1.38869e-226	1.13237e-05	1.79244e-06	7.87533e-06	1.67782e-06	2.8389e-06	3.66046e-08	3.13092e-05	1.2676e-06	1.69105e-05	1.8665e-301	2.33136e-06	1.8665e-301	0.000135139	1.8665e-301	1.8665e-301	1.8665e-301	1.8665e-301	1.00589e-06	3.16887e-08	1.49512e-05	1.8665e-301	1.8665e-301	1.25478e-05	4.10128e-05	1.8665e-301	1.8665e-301	1.8665e-301	1.8665e-301	1.8665e-301	4.83746e-05	1.8665e-301	1.8665e-301	1.8665e-301	0.000224956	5.63762e-05	1.8665e-301	1.8665e-301	1.8665e-301	0.000167866
Female XEN	XEN#22	0.000384108	1.16983e-06	1.17617e-09	2.36765e-06	1.3471e-299	1.0357e-297	2.32738e-08	8.27324e-06	1.38869e-226	1.87323e-05	2.43437e-09	1.0406e-05	5.6295e-287	7.10954e-265	4.38161e-08	6.47575e-06	5.99237e-09	2.25225e-05	1.8665e-301	4.92472e-06	1.8665e-301	3.5195e-05	1.8665e-301	1.8665e-301	1.8665e-301	1.8665e-301	1.8665e-301	1.71103e-06	4.07702e-05	1.8665e-301	2.32416e-06	3.8988e-05	6.90352e-05	1.8665e-301	1.8665e-301	1.8665e-301	1.8665e-301	1.11775e-06	0.000198525	3.30462e-06	1.8665e-301	1.8665e-301	0.000256832	0.000111868	2.80137e-06	1.8665e-301	1.8665e-301	0.000437342
Female XEN	XEN#23	0.000404688	5.75953e-07	1.37747e-06	3.56451e-06	6.96253e-07	5.67082e-06	3.18278e-07	6.43037e-06	1.38869e-226	9.14179e-06	1.38489e-06	1.5605e-05	3.64545e-08	1.07358e-06	6.01973e-09	1.14133e-05	1.32521e-07	9.97106e-06	1.8665e-301	1.42671e-06	1.8665e-301	9.85396e-05	1.8665e-301	1.8665e-301	1.8665e-301	1.8665e-301	1.8665e-301	1.8665e-301	1.8665e-301	1.8665e-301	2.95923e-06	1.88916e-05	5.32869e-05	1.8665e-301	1.8665e-301	1.8665e-301	1.8665e-301	5.48372e-06	0.000136988	1.21752e-05	1.8665e-301	1.8665e-301	0.000105807	0.000115098	1.8665e-301	1.8665e-301	1.8665e-301	0.000318039
Female XEN	XEN#24	0.000448072	7.13644e-07	4.33378e-06	1.08183e-06	7.18373e-06	4.48984e-10	2.46436e-06	3.27563e-06	1.38869e-226	2.22965e-05	4.04613e-06	2.06063e-05	1.69966e-07	1.4793e-06	1.84887e-05	3.68086e-05	1.10318e-262	1.64151e-05	1.8665e-301	3.36482e-06	3.20785e-06	7.23565e-05	1.8665e-301	1.8665e-301	1.8665e-301	1.8665e-301	1.8665e-301	1.8665e-301	4.11615e-05	1.8665e-301	1.65222e-06	7.50264e-06	3.82522e-06	1.8665e-301	1.8665e-301	1.8665e-301	1.8665e-301	1.8665e-301	9.40033e-06	1.8665e-301	1.35157e-07	1.8665e-301	8.66408e-05	2.90497e-05	1.8665e-301	1.8665e-301	1.8665e-301	5.41905e-05
Female XEN	XEN#25	0.000452611	8.01094e-07	5.25549e-06	1.90835e-06	6.38327e-06	2.30174e-08	1.05715e-06	7.80522e-06	1.38869e-226	1.39981e-05	2.94211e-06	3.15272e-05	4.73648e-08	3.1379e-06	3.01033e-06	1.74655e-05	3.79495e-07	1.94665e-05	1.8665e-301	1.8665e-301	1.8665e-301	0.000147644	1.8665e-301	3.91622e-06	1.8665e-301	1.8665e-301	1.8665e-301	1.5934e-07	4.58831e-05	1.8665e-301	1.04714e-05	1.02249e-05	4.00507e-05	1.8665e-301	1.8665e-301	1.8665e-301	3.27643e-06	1.74274e-06	1.8665e-301	1.17387e-05	4.24541e-06	1.8665e-301	0.000171171	0.000102666	1.8665e-301	1.8665e-301	1.8665e-301	0.00026687
Female XEN	XEN#26	0.000459671	2.69174e-06	1.10925e-09	4.76639e-06	2.39091e-05	2.18811e-06	3.35655e-06	8.24873e-06	2.78241e-07	2.87316e-05	7.1073e-07	3.1598e-05	6.75106e-08	7.10954e-265	9.76984e-06	6.39634e-05	2.07918e-06	2.5527e-05	1.52473e-07	2.17843e-06	1.45633e-06	4.37441e-05	1.8665e-301	1.8665e-301	1.8665e-301	1.8665e-301	1.8665e-301	1.97605e-06	1.8665e-301	1.8665e-301	6.98525e-06	1.81746e-05	1.3134e-05	1.8665e-301	1.8665e-301	1.8665e-301	1.8665e-301	3.38222e-06	2.49247e-05	1.80528e-05	3.05743e-06	1.8665e-301	0.000106777	3.11448e-05	1.8665e-301	1.8665e-301	1.8665e-301	0.000138314
Female XEN	XEN#27	0.000470825	2.90402e-06	5.33915e-09	1.0871e-05	1.37542e-05	2.06636e-06	1.01925e-06	9.7908e-06	1.38869e-226	1.1983e-05	8.45922e-10	1.03744e-05	7.0661e-09	1.39392e-06	9.2991e-08	4.48745e-05	1.10318e-262	1.1764e-05	1.8665e-301	2.70666e-05	1.8665e-301	0.000409824	1.8665e-301	1.8665e-301	1.8665e-301	1.8665e-301	1.8665e-301	1.8665e-301	1.8665e-301	3.67082e-06	1.8665e-301	7.66777e-06	3.04719e-06	1.8665e-301	1.8665e-301	1.8665e-301	4.30643e-08	1.8665e-301	1.13769e-06	1.8665e-301	1.8665e-301	1.8665e-301	0.000115012	1.86201e-05	1.8665e-301	1.8665e-301	1.8665e-301	6.09425e-05
Female XEN	XEN#28	0.000508048	4.1598e-07	2.385e-285	2.9147e-285	1.24118e-06	1.0357e-297	4.07379e-07	4.64095e-06	1.38869e-226	8.36605e-06	1.65745e-09	1.04792e-05	5.18444e-08	3.97543e-06	8.0738e-10	6.33793e-06	1.10318e-262	7.60441e-06	2.11513e-07	1.0412e-06	1.8665e-301	4.3472e-05	1.8665e-301	1.8665e-301	1.8665e-301	1.8665e-301	1.8665e-301	1.8665e-301	3.45906e-05	1.8665e-301	3.60325e-06	4.29092e-05	3.20052e-05	1.8665e-301	1.8665e-301	1.8665e-301	1.8665e-301	1.8665e-301	1.8665e-301	1.8665e-301	2.16375e-06	1.8665e-301	8.10144e-05	4.65027e-05	1.8665e-301	1.8665e-301	1.8665e-301	6.61933e-05
Female XEN	XEN#29	0.000529974	2.12149e-06	4.83212e-06	1.22235e-05	3.56519e-06	1.09021e-05	8.99638e-07	1.38378e-05	1.38869e-226	1.9697e-05	4.12186e-06	3.89252e-05	1.3333e-07	2.22049e-06	4.45992e-08	3.50345e-05	1.10318e-262	3.17695e-05	1.8665e-301	7.0731e-06	1.8665e-301	0.000302688	1.8665e-301	1.8665e-301	1.8665e-301	1.8665e-301	1.8665e-301	7.93873e-08	2.43636e-05	1.8665e-301	2.24167e-06	7.18352e-06	4.87007e-05	1.8665e-301	1.8665e-301	1.8665e-301	1.8665e-301	1.8665e-301	1.75621e-05	8.49476e-06	1.8665e-301	1.8665e-301	0.000164581	9.01757e-05	5.95844e-06	1.8665e-301	1.8665e-301	0.00026215
Female XEN	XEN#30	0.000587028	1.43189e-06	3.97785e-07	1.52532e-05	3.19045e-07	1.03267e-05	3.27501e-06	1.17828e-05	1.38869e-226	7.1356e-06	3.48475e-08	2.08336e-05	9.48853e-07	9.26545e-06	2.20069e-06	7.94686e-06	1.10318e-262	1.68965e-05	1.8665e-301	2.68059e-06	1.8665e-301	7.66094e-05	1.8665e-301	1.8665e-301	1.8665e-301	1.8665e-301	1.8665e-301	1.1199e-06	1.8665e-301	7.74e-06	2.54319e-06	1.87018e-05	3.35841e-05	1.8665e-301	1.8665e-301	1.8665e-301	1.8665e-301	1.8665e-301	1.8665e-301	5.49758e-06	1.13255e-05	1.8665e-301	6.73169e-05	4.61714e-05	1.64656e-06	1.8665e-301	1.8665e-301	6.17156e-05
Female XEN	XEN#31	0.000705446	2.16899e-06	2.32382e-06	2.72662e-06	7.23147e-06	8.57513e-10	1.20261e-07	1.11811e-05	1.38869e-226	2.50521e-05	1.2783e-07	3.39096e-05	4.66569e-07	2.61245e-05	1.38101e-05	2.98232e-05	6.37767e-06	2.48757e-05	1.87219e-07	7.75694e-06	1.69326e-06	0.000149319	1.8665e-301	1.8665e-301	1.8665e-301	1.8665e-301	1.8665e-301	1.8665e-301	0.000115793	1.8665e-301	8.26506e-06	3.47757e-05	1.39835e-05	1.8665e-301	1.8665e-301	1.8665e-301	1.8665e-301	1.8665e-301	1.8665e-301	6.50022e-06	1.8665e-301	1.8665e-301	0.000220205	8.06454e-05	1.8665e-301	1.8665e-301	1.8665e-301	0.000256886
Female XEN	XEN#32	0.00073424	1.09394e-06	2.10691e-06	5.79797e-06	1.3471e-299	1.0357e-297	3.083e-06	5.51554e-06	1.38869e-226	1.37649e-05	2.60672e-06	2.9934e-05	5.6295e-287	7.10954e-265	1.44761e-07	5.12432e-05	1.64984e-07	1.07108e-05	1.8665e-301	1.8665e-301	1.8665e-301	0.000126694	1.8665e-301	1.8665e-301	1.8665e-301	1.8665e-301	1.8665e-301	1.8665e-301	1.8665e-301	2.49271e-05	1.8665e-301	4.9628e-05	2.3431e-05	1.8665e-301	1.8665e-301	1.8665e-301	1.8665e-301	2.90144e-06	8.36782e-05	4.06426e-05	7.75638e-06	1.8665e-301	0.000201724	5.25576e-05	1.8665e-301	1.8665e-301	1.8665e-301	0.000393808
Female XEN	XEN#33	0.000744867	8.63661e-07	1.98227e-09	5.66851e-06	3.80307e-06	2.72387e-10	6.52519e-07	8.0333e-281	1.38869e-226	2.81809e-05	4.18375e-06	5.52689e-05	5.6295e-287	1.71742e-07	2.29228e-06	1.42464e-05	3.13011e-06	2.86268e-05	1.8665e-301	8.94297e-06	1.8665e-301	0.000173351	1.8665e-301	1.8665e-301	1.8665e-301	1.8665e-301	3.94227e-06	2.66078e-06	2.36864e-05	1.8665e-301	6.71335e-06	2.52616e-05	2.9934e-06	1.8665e-301	1.8665e-301	1.8665e-301	9.77521e-08	1.3581e-06	1.8665e-301	1.85698e-06	3.94114e-06	1.8665e-301	0.000139461	6.07485e-05	1.8665e-301	1.8665e-301	1.8665e-301	0.000230945
Female XEN	XEN#34	0.000766988	1.47498e-06	2.25288e-05	1.10879e-05	7.98679e-06	3.70864e-06	2.58893e-06	6.36976e-06	1.38869e-226	1.94215e-05	6.03563e-09	3.33649e-05	1.74599e-06	7.10954e-265	6.06799e-08	5.15444e-05	4.38637e-08	2.04345e-05	2.57925e-07	6.5509e-05	3.21347e-06	0.000132344	1.8665e-301	1.8665e-301	1.8665e-301	1.8665e-301	1.8665e-301	1.8665e-301	3.59105e-05	1.8665e-301	2.63301e-06	1.1896e-05	4.48886e-06	1.8665e-301	1.8665e-301	1.8665e-301	1.8665e-301	1.8665e-301	1.8665e-301	1.50797e-05	1.76646e-06	1.8665e-301	0.000210875	1.91478e-05	5.27577e-07	2.03041e-06	1.8665e-301	0.000152232
Female XEN	XEN#35	0.000977506	1.04703e-06	5.70522e-06	1.38929e-05	1.25489e-05	6.63213e-06	5.1515e-06	1.54614e-05	1.38869e-226	1.76123e-05	1.62051e-06	5.82378e-05	5.05257e-08	2.25191e-06	3.71902e-06	6.45011e-05	1.47667e-06	3.74507e-05	1.8665e-301	1.28941e-05	1.8665e-301	0.000345107	1.8665e-301	1.8665e-301	1.8665e-301	1.8665e-301	1.8665e-301	1.67453e-07	5.04128e-05	1.8665e-301	1.8665e-301	5.49472e-05	2.70521e-05	1.8665e-301	1.8665e-301	1.8665e-301	1.8665e-301	3.18755e-06	4.40451e-05	1.8665e-301	1.8665e-301	1.8665e-301	0.000236495	8.82752e-05	1.8665e-301	1.8665e-301	1.8665e-301	0.000305856
Female XEN	XEN#36	2.11677e-05	8.43169e-08	1.1243e-07	3.9507e-07	3.56046e-07	9.0891e-289	3.82214e-07	1.97468e-07	1.38869e-226	4.99512e-231	1.09718e-07	5.33102e-07	1.00848e-08	5.31047e-07	8.72591e-10	2.41817e-06	1.10318e-262	2.99072e-06	1.8665e-301	8.1165e-08	1.8665e-301	1.1694e-05	1.8665e-301	1.8665e-301	1.8665e-301	1.07669e-08	4.00588e-08	1.0652e-08	1.8665e-301	1.8665e-301	1.8665e-301	5.25883e-07	2.45905e-06	1.8665e-301	1.8665e-301	1.8665e-301	1.8665e-301	1.8665e-301	1.8665e-301	1.8665e-301	2.40071e-08	1.8665e-301	1.1906e-05	3.74439e-06	1.8665e-301	2.1422e-08	1.8665e-301	1.13689e-05
Female XEN	XEN#37	2.58369e-05	4.66932e-08	1.8665e-301	6.24524e-07	1.5869e-300	9.0891e-289	7.50933e-07	1.11418e-07	1.38869e-226	9.69466e-07	1.4824e-286	1.75334e-06	5.6295e-287	7.10954e-265	2.73614e-280	5.34912e-07	1.10318e-262	1.38477e-06	1.8665e-301	2.55709e-07	1.8665e-301	1.48006e-05	1.8665e-301	1.8665e-301	1.8665e-301	4.75725e-08	1.8665e-301	4.09041e-08	1.8665e-301	1.8665e-301	1.57115e-07	2.40898e-06	1.28644e-05	1.8665e-301	1.8665e-301	1.8665e-301	1.8665e-301	1.8665e-301	5.65109e-06	1.8665e-301	1.8665e-301	1.8665e-301	1.8596e-05	5.41621e-06	1.8665e-301	2.08143e-06	1.8665e-301	6.16603e-05
Female XEN	XEN#38	4.23638e-05	3.18956e-07	1.8665e-301	5.08223e-07	1.5869e-300	9.0891e-289	2.016e-07	4.64535e-07	1.38869e-226	4.99512e-231	1.4824e-286	1.51588e-06	1.17887e-09	8.15729e-07	9.81411e-07	5.82373e-06	1.10318e-262	2.41595e-06	1.8665e-301	1.8665e-301	1.8665e-301	9.35627e-06	1.8665e-301	1.8665e-301	1.8665e-301	1.8665e-301	1.8665e-301	1.8665e-301	1.8665e-301	1.8665e-301	1.8665e-301	2.35831e-06	6.3678e-06	1.8665e-301	1.8665e-301	1.8665e-301	1.8665e-301	1.8665e-301	8.41668e-06	1.8665e-301	2.47407e-07	1.8665e-301	2.43338e-05	2.35243e-06	1.8665e-301	1.8665e-301	1.8665e-301	2.34751e-05
Female XEN	XEN#39	8.47025e-05	2.91894e-07	1.8665e-301	1.02996e-06	7.32625e-07	1.594e-06	5.74401e-09	7.8407e-07	1.38869e-226	7.5877e-07	1.4824e-286	7.3072e-06	5.6295e-287	7.10954e-265	1.07532e-05	2.74116e-05	3.10563e-08	5.88394e-06	1.8665e-301	3.37971e-06	1.8665e-301	3.63158e-05	1.8665e-301	1.8665e-301	1.8665e-301	1.8665e-301	2.03706e-09	2.5104e-07	9.04309e-06	1.8665e-301	1.8665e-301	1.66792e-06	5.84861e-06	1.8665e-301	1.8665e-301	1.8665e-301	1.8665e-301	1.8665e-301	1.8665e-301	1.8665e-301	1.8665e-301	1.8665e-301	6.96934e-05	1.55574e-05	1.8665e-301	1.8665e-301	1.8665e-301	5.53048e-05
Female XEN	XEN#40	0.000100931	1.9239e-07	6.02533e-07	3.86084e-06	1.5869e-300	9.0891e-289	9.46823e-07	6.67553e-07	1.38869e-226	2.0671e-06	1.4824e-286	7.25547e-06	2.90269e-09	1.33457e-06	3.59355e-08	2.69336e-05	1.62963e-07	5.80213e-06	1.8665e-301	3.2227e-06	1.8665e-301	3.89925e-05	1.8665e-301	1.8665e-301	1.8665e-301	1.8665e-301	1.8665e-301	1.8665e-301	2.59107e-05	1.8665e-301	1.85685e-06	6.3461e-06	1.74648e-05	1.8665e-301	1.8665e-301	1.8665e-301	1.8665e-301	1.8665e-301	1.91585e-05	1.88808e-06	1.8665e-301	1.8665e-301	6.32364e-05	2.89289e-05	1.8665e-301	4.16564e-06	1.8665e-301	5.38119e-05
Female XEN	XEN#41	0.000108333	1.79884e-07	3.35955e-08	2.936e-06	1.5869e-300	1.57644e-06	4.63287e-07	8.41406e-07	1.38869e-226	4.73938e-06	9.32274e-08	6.6225e-06	2.02722e-08	9.58469e-07	2.49683e-08	2.64532e-05	4.63384e-08	5.31401e-06	1.8665e-301	1.32372e-06	1.8665e-301	2.32168e-05	1.8665e-301	1.8665e-301	1.8665e-301	3.44906e-08	1.8665e-301	1.8665e-301	1.50707e-05	1.8665e-301	1.8665e-301	1.28962e-06	5.94517e-07	1.8665e-301	1.8665e-301	1.8665e-301	1.8665e-301	1.8665e-301	1.2429e-05	1.8665e-301	1.8665e-301	1.8665e-301	8.20934e-05	1.1305e-05	1.8665e-301	2.11398e-06	1.8665e-301	6.00802e-05
Female XEN	XEN#42	0.000144935	6.90486e-08	2.05379e-06	1.41796e-06	1.5869e-300	2.29994e-06	1.01907e-06	4.45687e-06	1.38869e-226	2.76438e-06	2.22069e-09	1.428e-05	2.35712e-09	2.4918e-06	1.68634e-07	5.13449e-05	1.10318e-262	9.61905e-06	1.8665e-301	2.05798e-06	6.7938e-06	0.000465003	1.8665e-301	1.32112e-06	1.8665e-301	2.43921e-09	1.8665e-301	1.8665e-301	1.8665e-301	1.8665e-301	1.8665e-301	5.76625e-06	4.04008e-06	1.8665e-301	9.32022e-05	1.8665e-301	1.8665e-301	3.41976e-06	4.91619e-06	1.47089e-05	1.8665e-301	1.8665e-301	7.2722e-05	5.40663e-05	1.8665e-301	1.8665e-301	1.8665e-301	1.8665e-301
Female XEN	XEN#43	0.000153338	2.91012e-07	2.42421e-10	1.13772e-06	1.5869e-300	9.0891e-289	8.9171e-294	2.1271e-297	1.38869e-226	3.24662e-06	1.4824e-286	9.82628e-06	5.6295e-287	7.10954e-265	7.75718e-09	1.81512e-05	1.72996e-08	2.24464e-06	1.8665e-301	1.49315e-05	1.8665e-301	0.000227825	1.8665e-301	1.8665e-301	1.8665e-301	1.24028e-08	1.8665e-301	1.3189e-06	1.8665e-301	1.8665e-301	1.3302e-06	5.89055e-06	1.5513e-06	1.8665e-301	1.8665e-301	1.8665e-301	1.8665e-301	1.8665e-301	1.8665e-301	1.8665e-301	1.8665e-301	1.8665e-301	8.52499e-05	1.61276e-05	1.8665e-301	1.64835e-06	1.8665e-301	0.000114522
Female XEN	XEN#44	0.00016154	1.87269e-07	1.45331e-06	4.24382e-06	1.93478e-06	9.0891e-289	1.3087e-06	5.53259e-07	6.93228e-08	2.26004e-06	1.04522e-09	9.70298e-06	5.6295e-287	7.10954e-265	1.745e-06	6.51139e-05	4.27244e-07	4.00469e-06	1.8665e-301	2.31807e-06	1.8665e-301	8.48743e-05	1.8665e-301	1.8665e-301	1.8665e-301	1.8665e-301	1.8665e-301	1.8665e-301	1.8665e-301	1.8665e-301	1.8665e-301	5.52328e-06	5.13201e-06	1.8665e-301	6.6004e-05	1.8665e-301	1.8665e-301	1.8665e-301	1.8665e-301	1.8665e-301	3.15357e-07	1.8665e-301	0.000124538	2.55098e-05	1.8665e-301	1.8665e-301	1.8665e-301	0.000182432
Female XEN	XEN#45	0.000166167	2.57978e-07	4.98973e-06	1.3464e-06	1.5869e-300	9.0891e-289	3.3099e-09	1.46518e-06	1.38869e-226	2.10607e-06	2.47684e-08	1.66782e-05	5.6295e-287	2.32222e-06	2.55513e-06	5.12229e-05	1.10318e-262	5.08422e-06	1.8665e-301	9.03799e-06	3.38242e-06	0.00012628	1.8665e-301	1.8665e-301	1.8665e-301	1.8665e-301	2.38388e-06	1.8665e-301	2.28392e-05	1.8665e-301	5.34323e-07	3.5541e-06	9.30267e-06	1.8665e-301	8.60221e-05	1.8665e-301	1.8665e-301	4.90146e-08	1.8665e-301	1.8665e-301	1.8665e-301	1.8665e-301	8.066e-05	7.04685e-05	1.8665e-301	3.05068e-06	1.8665e-301	1.8665e-301
Female XEN	XEN#46	0.000174854	9.91914e-08	8.74767e-07	1.20478e-06	1.5869e-300	1.59997e-06	3.18778e-06	1.70618e-06	1.38869e-226	4.99512e-231	1.4824e-286	2.87638e-06	5.6295e-287	7.10954e-265	2.11328e-09	2.37637e-06	6.58485e-08	4.351e-06	1.8665e-301	1.04153e-06	1.8665e-301	7.3091e-05	1.8665e-301	1.8665e-301	1.8665e-301	1.8665e-301	1.8665e-301	1.8665e-301	8.30149e-06	1.8665e-301	1.8665e-301	1.23955e-05	3.66871e-05	1.8665e-301	3.97663e-05	1.8665e-301	1.8665e-301	1.8665e-301	1.8665e-301	1.8665e-301	1.8665e-301	1.8665e-301	0.000106648	5.21145e-05	1.8665e-301	1.8665e-301	1.8665e-301	0.000271903
Female XEN	XEN#47	0.000178297	1.80226e-07	1.8665e-301	2.08564e-06	1.61906e-06	9.0891e-289	2.71208e-06	7.40136e-07	1.38869e-226	5.87437e-07	1.4824e-286	6.24849e-06	5.6295e-287	7.10954e-265	1.09193e-08	1.5972e-05	1.10318e-262	5.71612e-06	1.8665e-301	2.10841e-06	1.8665e-301	0.000240053	1.8665e-301	1.8665e-301	1.8665e-301	1.8665e-301	1.8665e-301	1.8665e-301	1.24866e-05	1.8665e-301	1.8665e-301	4.83923e-06	3.53782e-05	1.8665e-301	1.8665e-301	1.8665e-301	1.8665e-301	2.88625e-07	1.8665e-301	2.951e-06	1.8665e-301	1.8665e-301	6.86909e-05	4.23648e-05	1.8665e-301	6.09433e-07	1.8665e-301	8.62269e-05
Female XEN	XEN#48	0.000181767	3.99317e-07	1.99399e-06	4.5017e-288	5.71518e-06	1.40377e-06	1.00084e-06	1.93928e-06	1.38869e-226	2.00062e-06	1.4824e-286	8.46015e-06	5.6295e-287	7.10954e-265	6.13929e-09	1.37973e-05	1.10318e-262	9.31598e-06	1.8665e-301	1.8665e-301	1.8665e-301	0.000135461	1.8665e-301	1.8665e-301	1.8665e-301	1.8665e-301	1.8665e-301	1.8665e-301	1.8665e-301	1.8665e-301	7.80123e-07	3.09931e-06	3.09647e-05	1.8665e-301	1.8665e-301	1.8665e-301	1.8665e-301	5.71095e-07	6.56937e-06	1.8665e-301	1.52722e-06	1.8665e-301	5.05485e-05	5.73149e-05	1.8665e-301	3.00539e-06	1.8665e-301	1.8665e-301
Female XEN	XEN#49	0.000199072	2.37117e-07	2.63796e-08	9.51083e-07	1.82731e-08	9.0891e-289	8.9171e-294	9.11642e-07	1.38869e-226	1.61371e-06	1.4824e-286	1.1094e-05	5.6295e-287	7.10954e-265	1.23395e-08	7.88437e-06	1.10318e-262	4.0501e-06	1.8665e-301	2.85043e-06	1.8665e-301	4.67292e-05	1.8665e-301	1.8665e-301	1.8665e-301	1.8665e-301	1.8665e-301	1.8665e-301	1.23008e-05	1.8665e-301	1.08426e-06	2.83562e-06	1.04946e-05	1.8665e-301	1.8665e-301	1.8665e-301	1.8665e-301	1.8665e-301	1.8665e-301	1.8665e-301	1.8665e-301	1.8665e-301	5.72121e-05	1.54637e-05	1.8665e-301	1.8665e-301	1.8665e-301	6.21777e-05
Female XEN	XEN#50	0.000215373	4.47714e-07	1.8665e-301	4.5017e-288	1.53812e-06	9.0891e-289	9.92745e-07	3.29766e-06	1.38869e-226	3.61417e-06	3.86165e-08	2.25026e-05	5.6295e-287	7.10954e-265	1.04192e-08	2.39954e-05	1.13812e-07	1.1727e-05	1.8665e-301	3.9583e-06	1.8665e-301	0.000181621	1.8665e-301	1.65312e-06	1.8665e-301	1.8665e-301	1.8665e-301	1.8665e-301	1.8665e-301	1.8665e-301	1.8665e-301	2.22574e-06	5.354e-05	1.8665e-301	1.8665e-301	1.8665e-301	1.8665e-301	1.8665e-301	1.8665e-301	1.8665e-301	1.8665e-301	1.8665e-301	4.77171e-05	6.3939e-05	1.8665e-301	1.05223e-06	1.8665e-301	1.8665e-301
Female XEN	XEN#51	0.000236028	4.82518e-07	1.55468e-06	5.19513e-06	2.71049e-06	2.64227e-06	2.54038e-06	1.55623e-06	6.0123e-08	3.99635e-06	7.40735e-09	1.81644e-05	5.6295e-287	7.10954e-265	9.06452e-09	2.49252e-05	1.10318e-262	1.07006e-05	1.8665e-301	3.84013e-06	1.8665e-301	7.47631e-05	1.8665e-301	1.8665e-301	1.8665e-301	1.8665e-301	1.8665e-301	1.8665e-301	1.7423e-05	1.8665e-301	1.53522e-06	6.18489e-06	5.56241e-06	1.8665e-301	1.8665e-301	1.8665e-301	1.8665e-301	3.62477e-06	1.8665e-301	7.90401e-06	2.11231e-06	1.8665e-301	7.29247e-05	0.000106091	1.8665e-301	1.8665e-301	1.8665e-301	6.19634e-05
Female XEN	XEN#52	0.000249171	1.06499e-06	2.08931e-10	5.29846e-06	8.22331e-07	9.0891e-289	1.08159e-06	1.68487e-06	1.38869e-226	1.26708e-06	1.4824e-286	6.4917e-06	5.6295e-287	7.10954e-265	2.37226e-08	2.01803e-05	3.27322e-07	5.60366e-06	1.8665e-301	1.8665e-301	1.8665e-301	6.98794e-05	1.8665e-301	1.8665e-301	1.8665e-301	4.26207e-08	1.8665e-301	1.8665e-301	2.01524e-05	1.8665e-301	1.8665e-301	7.51063e-06	1.43183e-05	1.8665e-301	1.8665e-301	1.8665e-301	1.8665e-301	1.8665e-301	1.89589e-05	7.66778e-06	1.8665e-301	1.8665e-301	4.0714e-05	2.63233e-05	1.8665e-301	1.8665e-301	1.8665e-301	0.000125134
Female XEN	XEN#53	0.000251923	2.9798e-07	4.73924e-06	1.14361e-06	2.27012e-06	9.0891e-289	1.0872e-06	7.18485e-08	1.38869e-226	1.37746e-06	9.40095e-09	1.70855e-05	2.11072e-06	7.10034e-07	1.66318e-06	1.91998e-05	1.1594e-07	3.73226e-06	1.8665e-301	2.31141e-06	2.28859e-06	0.00011954	1.8665e-301	1.8665e-301	1.8665e-301	2.43447e-08	1.8665e-301	1.8665e-301	1.8665e-301	1.8665e-301	2.30056e-07	6.15767e-06	5.75636e-06	1.8665e-301	1.8665e-301	1.8665e-301	1.8665e-301	9.10377e-07	1.8665e-301	7.17049e-06	5.73736e-06	1.8665e-301	3.35095e-05	1.48771e-05	1.8665e-301	1.59859e-06	1.8665e-301	6.68352e-05
Female XEN	XEN#54	0.000256429	2.71519e-07	3.82921e-10	1.36736e-05	3.93529e-06	9.0891e-289	3.11144e-06	9.49155e-07	1.38869e-226	5.08607e-06	6.41621e-07	1.69651e-05	4.84563e-09	2.26444e-06	1.00263e-08	2.91639e-05	2.58312e-07	1.24335e-05	1.8665e-301	1.23479e-05	1.8665e-301	0.000255777	1.8665e-301	1.8665e-301	1.8665e-301	1.8665e-301	1.8665e-301	1.8665e-301	1.88409e-05	1.8665e-301	1.8665e-301	4.63069e-06	8.49692e-07	1.8665e-301	7.40162e-05	1.8665e-301	1.8665e-301	1.8665e-301	8.72376e-06	1.8665e-301	1.8665e-301	1.8665e-301	5.23023e-05	5.44954e-05	1.8665e-301	7.39276e-06	1.8665e-301	7.10793e-05
Female XEN	XEN#55	0.000273654	1.70041e-06	8.08992e-06	4.5017e-288	4.19374e-06	9.0891e-289	2.39711e-08	1.54749e-06	2.16141e-07	4.26149e-06	1.4824e-286	5.59929e-06	5.6295e-287	7.10954e-265	7.66384e-06	1.35669e-05	1.89385e-09	1.11577e-05	1.8665e-301	3.80429e-05	4.60744e-06	0.000159745	1.8665e-301	1.8665e-301	1.8665e-301	1.8665e-301	3.56655e-06	3.9645e-08	2.81674e-05	1.8665e-301	1.98939e-06	4.71521e-06	8.72257e-06	1.8665e-301	1.8665e-301	1.8665e-301	1.8665e-301	6.55499e-06	1.4183e-05	1.15435e-05	1.8665e-301	1.8665e-301	3.62136e-05	2.19889e-06	1.8665e-301	6.5306e-07	1.8665e-301	9.60337e-05
Female XEN	XEN#56	0.000275511	8.16747e-07	1.30251e-06	2.18968e-06	1.5869e-300	9.0891e-289	1.15806e-06	2.85455e-06	1.38869e-226	5.28218e-06	6.93434e-09	1.42714e-05	5.41477e-09	2.4407e-06	8.43559e-08	1.47028e-05	2.56665e-09	1.26099e-05	1.8665e-301	1.36712e-06	8.78212e-07	0.000239071	1.8665e-301	1.8665e-301	1.8665e-301	1.8665e-301	1.8665e-301	1.43427e-06	5.72349e-05	1.8665e-301	1.8665e-301	7.17875e-06	6.9403e-05	1.8665e-301	1.8665e-301	1.8665e-301	1.8665e-301	1.8665e-301	3.79966e-05	5.76346e-06	1.8665e-301	1.8665e-301	7.12415e-05	0.000106285	1.8665e-301	1.78059e-06	1.8665e-301	0.00019077
Female XEN	XEN#57	0.000275606	1.06715e-06	1.07836e-06	1.06253e-05	1.5869e-300	9.0891e-289	2.52073e-07	2.26268e-06	1.38869e-226	1.85363e-06	1.4824e-286	1.17359e-05	5.6295e-287	7.10954e-265	1.39786e-08	2.9572e-06	4.76715e-08	6.37504e-06	7.58043e-07	4.85485e-06	1.8665e-301	0.000115542	1.8665e-301	1.8665e-301	1.8665e-301	7.89975e-10	1.8665e-301	2.50088e-06	1.86457e-05	1.8665e-301	1.8665e-301	5.75656e-06	8.00856e-06	1.8665e-301	1.8665e-301	1.8665e-301	1.8665e-301	1.8665e-301	6.43275e-05	1.8665e-301	1.87458e-06	1.8665e-301	1.82419e-05	4.11967e-05	1.8665e-301	2.00117e-06	1.8665e-301	0.000134326
Female XEN	XEN#58	0.000289126	2.52058e-07	1.8665e-301	7.25883e-07	1.5869e-300	9.0891e-289	2.92419e-06	2.1271e-297	1.38869e-226	3.90734e-06	2.94263e-09	7.17039e-06	4.93332e-09	1.54093e-06	2.17244e-06	2.14962e-05	5.63352e-08	7.15315e-06	1.8665e-301	2.37824e-06	3.36936e-06	0.000109885	1.8665e-301	1.8665e-301	1.8665e-301	1.8665e-301	1.8665e-301	1.8665e-301	1.8665e-301	5.0998e-07	1.22688e-06	2.40403e-06	1.8665e-301	1.8665e-301	1.8665e-301	1.8665e-301	1.8665e-301	1.8665e-301	1.68478e-05	1.8665e-301	1.8665e-301	1.8665e-301	0.000106159	1.89668e-05	1.8665e-301	1.8665e-301	1.8665e-301	0.000119437
Female XEN	XEN#59	0.000296465	3.12084e-07	1.8665e-301	3.32457e-06	1.5869e-300	2.21184e-06	4.42507e-06	1.98536e-06	1.38869e-226	2.18751e-06	9.18797e-10	1.0889e-05	2.21381e-09	1.40743e-06	1.38166e-08	2.44818e-05	1.10318e-262	4.02203e-06	1.8665e-301	2.56663e-06	1.8665e-301	0.000134343	1.8665e-301	1.8665e-301	1.8665e-301	1.8665e-301	1.8665e-301	1.8665e-301	1.8665e-301	1.8665e-301	1.8665e-301	5.31555e-06	2.17561e-05	1.8665e-301	1.8665e-301	1.8665e-301	1.8665e-301	3.22352e-06	5.1422e-05	3.31454e-06	1.8665e-301	1.8665e-301	9.69515e-05	2.37904e-05	1.8665e-301	1.91284e-06	1.8665e-301	1.8665e-301
Female XEN	XEN#60	0.000317979	3.16169e-07	1.45911e-06	1.27069e-06	1.5869e-300	9.0891e-289	1.72499e-06	1.14214e-06	1.38869e-226	3.72984e-06	1.42022e-09	9.07305e-06	5.6295e-287	7.10954e-265	9.76634e-09	1.29436e-05	1.10318e-262	4.63633e-06	1.8665e-301	2.86772e-06	1.8665e-301	0.000145766	1.8665e-301	1.70577e-06	1.8665e-301	1.8665e-301	1.8665e-301	1.20139e-06	3.8145e-06	1.8665e-301	1.8665e-301	4.61693e-06	1.39007e-05	1.8665e-301	8.41582e-05	1.8665e-301	1.8665e-301	1.8665e-301	1.8665e-301	6.49196e-06	2.38374e-06	1.8665e-301	6.84681e-05	2.961e-05	1.8665e-301	1.8665e-301	1.8665e-301	0.000154265
Female XEN	XEN#61	0.000333034	5.63198e-07	1.8665e-301	2.38846e-06	1.6348e-06	9.0891e-289	1.99294e-06	1.28291e-06	1.38869e-226	3.355e-06	3.8338e-09	1.07104e-05	4.47249e-09	3.34689e-06	4.15956e-08	1.44881e-05	3.43379e-08	6.60045e-06	1.8665e-301	1.26436e-06	1.8665e-301	0.000166918	1.8665e-301	1.8665e-301	1.8665e-301	1.8665e-301	1.8665e-301	1.00027e-06	1.8665e-301	1.8665e-301	1.8665e-301	1.04243e-05	3.29088e-05	1.8665e-301	4.21215e-05	1.8665e-301	1.8665e-301	1.8665e-301	1.8665e-301	1.8665e-301	1.8665e-301	1.8665e-301	7.66677e-05	2.49347e-05	1.8665e-301	3.56745e-06	1.8665e-301	0.000127532
Female XEN	XEN#62	0.000337911	1.03062e-06	1.06921e-06	6.17565e-06	1.5869e-300	9.0891e-289	6.87461e-07	1.50307e-06	1.38869e-226	2.76533e-06	9.11097e-09	2.71894e-05	1.86993e-08	3.56864e-06	2.03828e-09	1.53148e-05	1.10318e-262	5.63318e-06	1.8665e-301	4.54667e-06	1.8665e-301	0.00032863	1.8665e-301	1.8665e-301	1.8665e-301	1.8665e-301	1.8665e-301	5.91647e-06	5.64038e-05	1.8665e-301	3.32703e-06	3.29604e-05	8.6727e-05	1.8665e-301	1.8665e-301	1.8665e-301	1.8665e-301	8.58689e-07	1.8665e-301	1.56471e-06	5.96298e-06	1.8665e-301	7.61958e-05	9.56451e-05	1.8665e-301	3.67744e-06	1.8665e-301	0.00041503
Female XEN	XEN#63	0.000345694	2.79742e-07	1.8665e-301	2.64013e-06	1.5869e-300	9.0891e-289	8.98944e-07	1.29932e-06	1.38869e-226	2.21464e-06	1.62707e-09	1.66821e-05	5.6295e-287	7.10954e-265	4.16391e-08	1.26391e-05	4.86768e-08	4.17592e-06	1.8665e-301	4.42124e-06	1.8665e-301	6.33534e-05	1.8665e-301	1.8665e-301	1.8665e-301	1.8665e-301	2.88413e-07	4.43879e-06	3.66596e-05	1.8665e-301	1.13446e-06	2.20281e-05	1.61385e-05	1.8665e-301	1.8665e-301	1.8665e-301	1.8665e-301	1.8665e-301	1.17332e-05	1.8665e-301	2.74187e-06	1.8665e-301	6.40722e-05	2.26617e-05	1.8665e-301	7.70626e-06	1.8665e-301	0.000245133
Female XEN	XEN#64	0.000406411	5.03391e-07	1.53833e-06	1.26566e-05	1.5869e-300	9.0891e-289	3.32842e-06	2.50696e-06	1.38869e-226	3.39342e-06	9.40778e-09	1.34666e-05	5.6295e-287	7.10954e-265	1.01913e-08	1.84701e-05	3.28752e-07	1.44122e-05	1.8665e-301	5.08921e-06	1.8665e-301	1.8665e-301	1.8665e-301	1.8665e-301	3.31007e-06	1.8665e-301	7.24263e-07	1.8665e-301	4.49282e-05	1.8665e-301	2.7221e-06	6.4465e-06	0.000194765	1.8665e-301	0.000169592	1.8665e-301	1.8665e-301	4.99434e-08	9.77674e-05	2.12943e-06	1.8665e-301	1.8665e-301	0.0001243	0.000108344	1.8665e-301	1.8665e-301	1.8665e-301	0.000385845
Female XEN	XEN#65	0.000436572	3.68248e-07	1.8665e-301	3.62114e-07	2.21809e-06	9.0891e-289	1.15839e-06	1.64543e-06	1.38869e-226	4.19263e-06	2.08678e-09	1.63963e-05	5.6295e-287	7.10954e-265	2.73614e-280	4.64894e-269	1.10318e-262	6.80969e-06	1.8665e-301	2.04561e-06	1.8665e-301	0.000130618	1.8665e-301	1.8665e-301	1.8665e-301	1.8665e-301	1.8665e-301	4.05744e-06	1.8665e-301	1.8665e-301	1.8665e-301	1.97415e-06	1.72942e-05	1.8665e-301	1.8665e-301	1.8665e-301	1.8665e-301	1.8665e-301	1.8665e-301	1.8665e-301	1.8665e-301	1.8665e-301	6.12794e-05	4.74754e-05	1.8665e-301	4.65289e-06	1.8665e-301	2.78707e-05
Female XEN	XEN#66	0.00044057	5.91497e-07	1.41242e-10	5.74078e-06	3.35805e-06	9.0891e-289	1.32946e-08	2.9658e-06	1.38869e-226	3.38195e-06	1.4824e-286	3.8051e-06	5.6295e-287	7.10954e-265	9.5838e-08	3.17577e-05	6.53797e-09	1.15281e-05	1.8665e-301	1.2363e-06	1.8665e-301	0.000428028	1.8665e-301	1.8665e-301	1.8665e-301	1.8665e-301	1.93002e-06	1.8665e-301	3.72622e-05	1.8665e-301	1.8665e-301	1.17877e-05	0.00013687	1.8665e-301	6.70898e-05	1.8665e-301	1.8665e-301	1.8665e-301	7.91083e-05	1.8665e-301	1.8665e-301	1.8665e-301	0.000232852	8.57773e-05	1.8665e-301	1.8665e-301	1.8665e-301	0.000218287
Female XEN	XEN#67	0.000481261	9.16489e-07	2.51752e-06	1.37766e-06	1.5869e-300	9.0891e-289	3.04234e-06	6.06242e-06	1.38869e-226	3.38101e-06	1.4824e-286	1.61783e-05	5.6295e-287	7.10954e-265	2.95725e-08	1.21876e-05	7.19037e-08	6.04347e-06	1.8665e-301	5.90125e-06	1.8665e-301	0.000100503	1.8665e-301	1.8665e-301	1.8665e-301	1.8665e-301	1.8665e-301	5.38212e-07	1.8665e-301	1.8665e-301	3.59882e-06	4.31982e-06	7.08961e-05	1.8665e-301	1.8665e-301	1.8665e-301	1.8665e-301	2.47724e-06	2.90126e-05	1.27471e-05	1.11451e-06	1.8665e-301	3.89047e-05	5.58905e-05	1.8665e-301	2.40943e-06	1.8665e-301	0.000123908
Female XEN	XEN#68	0.0005156	8.97619e-07	1.8665e-301	3.62454e-06	2.94307e-06	9.0891e-289	4.85704e-07	2.62881e-06	1.38869e-226	4.99512e-231	2.31289e-09	1.41243e-05	5.6295e-287	7.10954e-265	7.74734e-08	4.32052e-05	1.36996e-06	4.90321e-06	1.8665e-301	6.7613e-06	1.8665e-301	5.32998e-05	1.8665e-301	1.8665e-301	1.8665e-301	1.8665e-301	1.8665e-301	3.39912e-07	3.2342e-05	1.8665e-301	1.8665e-301	6.37635e-06	5.27272e-06	1.8665e-301	1.8665e-301	1.8665e-301	1.8665e-301	1.8665e-301	1.8665e-301	6.59527e-06	1.8665e-301	1.8665e-301	8.29999e-05	3.34926e-05	1.8665e-301	4.26356e-06	1.8665e-301	0.000155623
Female XEN	XEN#69	0.000519539	9.93714e-07	1.8665e-301	4.14009e-06	2.50358e-06	9.0891e-289	1.74903e-09	7.63496e-07	1.38869e-226	5.43621e-07	5.077e-10	4.46746e-06	5.6295e-287	7.10954e-265	1.29661e-08	1.52197e-05	1.10318e-262	3.8197e-06	1.8665e-301	1.8665e-301	1.8665e-301	5.47307e-05	1.8665e-301	1.8665e-301	1.8665e-301	1.8665e-301	1.8665e-301	1.8665e-301	2.71985e-06	1.8665e-301	1.8665e-301	2.52147e-06	1.06547e-05	1.8665e-301	1.8665e-301	1.8665e-301	1.8665e-301	1.8665e-301	1.8665e-301	2.11545e-06	1.8665e-301	1.8665e-301	7.55806e-05	5.18349e-05	1.8665e-301	6.80871e-06	1.8665e-301	1.8665e-301
Female XEN	XEN#70	0.000538143	3.02594e-07	1.8343e-06	1.47251e-06	2.66869e-06	6.84374e-06	2.48965e-06	1.11054e-06	1.38869e-226	2.30164e-06	1.6843e-07	1.96613e-05	8.25077e-09	2.96521e-06	1.40289e-07	6.33835e-05	3.18975e-07	7.93852e-06	1.8665e-301	3.19541e-06	1.8665e-301	0.000111445	1.8665e-301	1.8665e-301	1.8665e-301	1.8665e-301	1.8665e-301	1.68957e-06	2.94845e-05	1.8665e-301	1.66597e-06	1.35513e-05	1.77272e-05	1.8665e-301	1.8665e-301	1.8665e-301	1.8665e-301	1.53862e-06	1.8665e-301	7.73015e-06	1.8665e-301	1.8665e-301	7.42897e-05	5.52163e-05	1.8665e-301	1.8665e-301	1.8665e-301	1.8665e-301
Female XEN	XEN#71	0.00062148	1.1411e-06	1.8665e-301	2.03146e-06	1.5869e-300	1.82129e-06	2.06973e-06	4.00179e-06	1.38869e-226	4.81079e-06	1.02654e-07	3.82608e-05	3.37585e-08	3.48072e-06	5.3235e-08	7.98961e-05	4.20288e-09	2.11919e-05	1.94452e-06	2.1662e-06	1.8665e-301	0.00060489	1.8665e-301	1.47972e-06	1.8665e-301	1.8665e-301	2.37678e-06	1.1252e-06	4.18069e-05	1.8665e-301	1.8665e-301	1.7769e-05	0.000183548	1.8665e-301	1.8665e-301	1.8665e-301	1.8665e-301	1.8665e-301	1.8665e-301	1.8665e-301	1.8665e-301	1.8665e-301	0.000164948	0.00010219	1.8665e-301	3.56195e-06	1.8665e-301	0.000366815
Female XEN	XEN#72	0.000662051	2.47804e-06	1.8665e-301	2.9832e-06	1.78599e-06	3.13842e-06	2.97264e-06	3.16857e-06	1.38869e-226	2.30768e-06	1.4824e-286	9.34334e-06	5.6295e-287	7.10954e-265	2.10915e-06	4.90137e-05	6.48457e-08	6.77961e-06	1.8665e-301	1.05931e-06	1.8665e-301	0.000180463	1.8665e-301	1.8665e-301	1.8665e-301	1.8665e-301	1.8665e-301	1.03588e-07	5.9454e-05	1.8665e-301	2.76204e-06	2.71695e-06	3.31328e-05	1.8665e-301	1.8665e-301	1.8665e-301	1.8665e-301	6.86005e-07	1.8665e-301	8.67895e-06	3.64377e-06	1.8665e-301	6.05101e-05	4.57256e-05	1.8665e-301	2.54666e-06	1.8665e-301	0.000111522
[truncated: 55 more columns]

## Sheet: addfile2C
Additional file 2C. Expression, H3K27me3 % of enrichment and H3K4me2 % of enrichment of X-linked genes in male and female TS and XEN cells. In bold, genes within the 129/Pgk1a polymorphic interval.
Gene Symbol	ID	Start	End	K27me3%_Male TS	K27me3%_Female TS	TS_K27me3_class	K4me2%_Male TS	K4me2%_Female TS	TS_Male_Expression	TS_Male_A/Pcall	K27me3%_Male XEN	K27me3%_Female XEN	XEN_K27me3_Class	K4me2%_Male XEN	K4me2%_Female XEN	XEN_Male_Expression	XEN_Male_A/Pcall
Mycs	NM_010850	5044022	5046383	25	50	N/A	100	100	52.3133	A	100	75	N/A	50	100	60.3391	A
Nudt11	NM_021431	5625186	5749747	50	50	N/A	50	38.2353	27.9934	A	32.3529	29.4118	N/A	61.7647	52.9412	93.6099	A
Nudt10	NM_001031664	5745817	5750109	91.6667	91.6667	N/A	75	66.6667	28.2874	A	33.3333	83.3333	N/A	83.3333	100	40.1899	A
Bmp15	NM_009757	5892864	5897270	100	95.2381	N/A	57.1429	38.0952	13.8536	A	95.2381	90.4762	N/A	66.6667	57.1429	20.944	A
Shroom4	NM_001040459	5977523	6210567	17.1171	62.7027	[K27-high]	72.4324	71.3514	224.349	P	36.9369	68.1081	N/A	71.1712	64.3243	50.154	A
Dgkk	NM_177914	6450634	6521802	91.3793	83.908	N/A	44.2529	41.3793	42.4807	A	33.908	51.1494	[K27-high]	70.6897	59.7701	173.207	P
Ccnb3	NM_183015	6557364	6607749	79.3388	68.595	N/A	38.0165	44.6281	7.15477	A	60.3306	52.0661	N/A	60.3306	51.2397	7.04894	A
Akap4	NM_001042542	6644946	6655518	85.7143	67.8571	N/A	42.8571	39.2857	8.34431	A	64.2857	57.1429	N/A	46.4286	60.7143	11.6552	A
Clcn5	NM_016691	6737127	6763295	10.8108	59.4595	[K27-high]	81.0811	82.4324	1278.84	P	37.8378	48.6486	[K27-high]	81.0811	81.0811	2241.13	P
Ppp1r3f	NM_138605	7136958	7150983	20	51.1111	N/A	93.3333	93.3333	70.1541	A	31.1111	80	N/A	82.2222	84.4444	92.3488	A
Foxp3	NM_054039	7163569	7169882	4.16667	4.16667	N/A	58.3333	54.1667	64.8237	A	29.1667	58.3333	N/A	70.8333	66.6667	57.4939	A
Ccdc22	NM_138603	7171296	7182322	9.67742	22.5806	[K27-low]	77.4194	74.1935	205.252	P	45.1613	67.7419	[K27-high]	90.3226	70.9677	256.25	P
Cacna1f	NM_019582	7184273	7212020	82.716	50.6173	N/A	70.3704	76.5432	27.7987	A	87.6543	86.4198	N/A	69.1358	82.716	33.6605	A
Syp	NM_009305	7216081	7225842	50	45.2381	N/A	92.8571	92.8571	49.7766	A	59.5238	78.5714	N/A	88.0952	85.7143	63.1106	A
Prickle3	NM_175097	7235659	7245312	15.625	34.375	N/A	100	100	89.9024	A	53.125	75	N/A	81.25	93.75	53.0502	A
Magix	NM_018832	7250292	7258215	17.6471	41.1765	N/A	94.1176	100	37.1439	A	52.9412	88.2353	N/A	94.1176	100	46.7864	A
Wdr45	NM_172372	7301194	7304728	6.25	37.5	[K27-high]	100	100	706.554	P	37.5	25	[K27-low]	100	100	796.737	P
Praf2	NM_138602	7306148	7307365	0	16.6667	[K27-low]	100	100	787.21	P	50	50	[K27-high]	100	100	538.438	P
Ccdc120	NM_207202	7308840	7318450	3.44828	13.7931	[K27-low]	93.1034	96.5517	275.319	P	24.1379	44.8276	[K27-high]	82.7586	93.1034	201.091	P
Tfe3	NM_001105196	7340212	7351004	10	15	[K27-low]	90	95	427.424	P	40	60	[K27-high]	87.5	100	353.727	P
Gripap1	NM_207670	7367420	7397120	9.09091	14.2857	[K27-low]	93.5065	97.4026	232.935	P	35.0649	49.3506	[K27-high]	62.3377	59.7403	153.197	P
Kcnd1	NM_008423	7401251	7413549	2.7027	10.8108	[K27-low]	97.2973	100	225.103	P	91.8919	64.8649	N/A	72.973	91.8919	71.0486	A
Otud5	NM_138604	7419473	7451206	12.3596	21.3483	[K27-low]	95.5056	98.8764	1764.96	P	49.4382	17.9775	[K27-low]	93.2584	95.5056	844.005	P
Pim2	NM_138606	7455695	7459595	7.69231	0	[K27-low]	100	100	302.314	P	15.3846	30.7692	N/A	84.6154	92.3077	126.862	A
Slc35a2	NM_001083937	7461470	7471144	7.14286	3.57143	[K27-low]	78.5714	78.5714	289.767	P	28.5714	3.57143	[K27-low]	89.2857	96.4286	482.843	P
Pqbp1	NM_019478	7472286	7475509	8.33333	8.33333	[K27-low]	83.3333	91.6667	1171.28	P	41.6667	0	[K27-low]	83.3333	91.6667	949.245	P
Timm17b	NM_011591	7477383	7483670	5	5	[K27-low]	75	95	573.187	P	40	5	[K27-low]	80	75	552.472	P
Pcsk1n	NM_013892	7497320	7500106	16.6667	33.3333	[K27-high]	100	100	1119.42	P	75	50	[0]	91.6667	91.6667	223.45	P
Eras	NM_181548	7501402	7505733	16.6667	25	N/A	91.6667	100	84.8313	A	75	58.3333	N/A	91.6667	91.6667	23.4811	A
Hdac6	NM_010413	7507751	7524172	16.6667	14.8148	[K27-low]	98.1481	100	2552.21	P	46.2963	20.3704	[K27-low]	87.037	90.7407	1019.35	P
Gata1	NM_008089	7537155	7540076	29.1667	25	N/A	100	95.8333	126.523	A	58.3333	79.1667	N/A	83.3333	100	34.7605	A
Glod5	NM_027227	7581548	7595269	16.6667	22.2222	N/A	97.2222	100	23.6138	A	50	69.4444	N/A	91.6667	88.8889	26.0446	A
Suv39h1	NM_011514	7640206	7649350	11.5385	7.69231	[K27-low]	100	100	339.321	P	30.7692	3.84615	[K27-low]	96.1538	100	859.155	P
Was	NM_009515	7659114	7667285	0	8	N/A	96	100	56.0027	A	48	64	N/A	80	96	56.2154	A
Wdr13	NM_026137	7702820	7709269	0	12.5	[K27-low]	66.6667	70.8333	158.765	P	12.5	0	[K27-low]	70.8333	79.1667	212.287	P
Rbm3	NM_016809	7720600	7721947	0	6.66667	[K27-low]	93.3333	93.3333	2671.34	P	26.6667	13.3333	[K27-low]	86.6667	100	3487.02	P
Tbc1d25	NM_172478	7731999	7752772	7.01754	12.2807	[K27-low]	73.6842	84.2105	257.216	P	28.0702	3.50877	[K27-low]	87.7193	82.4561	319.416	P
Ebp	NM_007898	7762818	7767333	10	25	[K27-low]	45	75	311.404	P	40	10	[K27-low]	90	80	530.093	P
Porcn	NM_016913	7771691	7781718	66.6667	36.3636	N/A	84.8485	90.9091	51.2439	A	36.3636	6.06061	[K27-low]	87.8788	96.9697	567.185	P
Ftsj1	NM_133991	7822243	7828084	2.5641	10.2564	[K27-low]	69.2308	84.6154	343.009	P	23.0769	2.5641	[K27-low]	79.4872	89.7436	430.674	P
Slc38a5	NM_172479	7848638	7856814	96.2963	70.3704	N/A	77.7778	40.7407	48.3826	A	44.4444	96.2963	[K27-high]	88.8889	81.4815	431.693	P
Ssxb10	NM_199064	7907271	7912525	45.7143	28.5714	N/A	38.0952	24.7619	5.8652	A	81.9048	87.619	N/A	27.619	21.9048	5.99933	A
Ssxb9	NM_199066	7947043	7998342	50.9537	32.97	N/A	30.2452	22.8883	7.23879	A	82.0163	88.0109	N/A	24.5232	20.9809	8.47929	A
Ssxb3	NM_198898	8032391	8267816	33.8624	23.8095	N/A	43.3862	33.3333	6.12965	A	74.6032	79.8942	N/A	35.9788	29.1005	5.8381	A
Ssx9	NM_199063	8325857	8331258	25	20	N/A	30	20	4.73199	A	95	95	N/A	20	30	6.93413	A
Ssxb5	NM_199319	8381131	8385843	25	31.25	N/A	31.25	12.5	5.92484	A	62.5	87.5	N/A	37.5	37.5	4.96155	A
Lancl3	NM_173414	8777569	8842539	43.5754	79.8883	N/A	85.4749	84.9162	42.5548	A	81.5642	78.2123	N/A	56.4246	57.5419	32.8492	A
Xk	NM_023500	8850415	8886632	18.0851	70.2128	N/A	68.0851	64.8936	109.758	A	77.6596	80.8511	N/A	45.7447	37.234	47.6225	A
Cybb	NM_007807	9015567	9046160	28.5714	71.4286	N/A	76.9231	56.044	14.8642	A	72.5275	78.022	N/A	50.5495	49.4505	15.1742	A
Dynlt3	NM_025975	9233505	9239727	17.3913	60.8696	[K27-high]	78.2609	78.2609	414.558	P	47.8261	73.913	[K27-high]	86.9565	86.9565	282.272	P
Rpgr	NM_011285	9616314	9793756	13.0337	34.1573	N/A	31.236	28.0899	59.8279	A	24.2697	31.9101	[K27-high]	26.2921	24.4944	143.151	P
Otc	NM_008769	9829989	9896951	70.7865	78.6517	N/A	57.3034	48.8764	7.22756	A	83.1461	72.4719	N/A	54.4944	51.6854	7.56109	A
Tspan7	NM_019634	10062322	10172064	59.2199	82.2695	N/A	78.3688	60.6383	81.0078	A	78.7234	81.5603	N/A	73.4043	68.0851	45.8048	A
Mid1ip1	NM_026524	10285454	10295668	42.8571	57.1429	[0]	100	100	161.708	P	42.8571	71.4286	N/A	85.7143	100	97.6193	A
1700012L04Rik	NM_029588	10885980	11635991	0	100	N/A	0	0	21.7555	A	100	100	N/A	33.3333	0	20.61	A
Bcor	NM_029510	11615066	12192170	20.0565	11.5819	[K27-low]	92.0904	98.0226	476.867	P	43.5028	61.5819	N/A	79.9435	86.7232	86.7319	A
Atp6ap2	NM_027439	12165041	12192471	11.8421	52.6316	[K27-high]	73.6842	80.2632	669.881	P	40.7895	75	[K27-high]	77.6316	81.5789	1303.82	P
Med14	NM_001048208	12257419	12338645	7.79817	58.7156	[K27-high]	50.4587	54.1284	214.878	P	35.3211	9.63303	[K27-low]	62.844	56.8807	294.629	P
Usp9x	NM_009481	12671345	12746046	20.2899	34.058	[K27-high]	34.7826	60.1449	1577.83	P	43.8406	28.9855	[K27-low]	82.2464	59.7826	1961.84	P
Ddx3x	NM_010028	12858484	12868392	11.7647	55.8824	[K27-high]	88.2353	82.3529	3991.96	P	35.2941	11.7647	[K27-low]	76.4706	97.0588	4330.45	P
Nyx	NM_173415	12999710	13066438	0	0	N/A	75	100	15.8719	A	0	25	N/A	50	75	16.0866	A
Cask	NM_009806	13099446	13423151	70.0495	75.9901	N/A	50	45.7921	69.6345	A	71.6584	69.4307	[0]	49.0099	45.1733	223.081	P
Maoa	NM_173740	16197252	16262443	30.137	63.6986	N/A	68.4932	63.0137	97.2579	A	48.6301	50.6849	[K27-high]	66.4384	42.4658	226.763	P
Maob	NM_172778	16287188	16347924	70.8609	77.4834	N/A	59.6026	45.6954	13.2813	A	72.8477	57.6159	N/A	52.9801	43.0464	13.5481	A
Ndp	NM_010883	16463963	16471670	77.2727	84.8485	N/A	60.6061	39.3939	15.8945	A	78.7879	74.2424	N/A	60.6061	45.4545	15.4843	A
Efhc2	NM_028916	16709513	16858677	53.944	69.4656	N/A	52.9262	44.5293	12.1642	A	64.1221	54.7074	[0]	51.6539	49.1094	738.024	P
Fundc1	NM_028058	17135280	17149074	19.5122	65.8537	[K27-high]	73.1707	70.7317	224.186	P	41.4634	58.5366	[K27-high]	92.6829	82.9268	453.375	P
Kdm6a	NM_009483	17740309	17855574	20.5298	47.0199	[K27-high]	65.894	68.8742	190.01	P	45.3642	9.93377	[K27-low]	74.1722	67.8808	201.691	P
Chst7	NM_021715	19636902	19638097	84.2105	74.7368	N/A	50.5263	52.6316	25.8713	A	70.5263	78.9474	N/A	61.0526	45.2632	27.3441	A
Slc9a7	NM_177353	19683264	19868644	80.8824	71.5686	N/A	44.6078	43.1373	39.1924	A	64.7059	67.8922	N/A	48.7745	47.3039	18.342	A
Rp2h	NM_133669	19942158	19982137	14.9533	57.0093	[K27-high]	75.7009	72.8972	169.529	P	38.3178	46.729	[K27-high]	79.4393	68.2243	199.959	P
Phf16	NM_199317	20037937	20094936	16.5179	57.5893	[K27-high]	57.1429	63.3929	1094.82	P	33.0357	38.8393	[K27-high]	62.0536	61.6071	278.866	P
Rgn	NM_009060	20127713	20138493	100	86.6667	N/A	50	63.3333	12.2665	A	43.3333	50	N/A	90	83.3333	19.6773	A
Ndufb11	NM_019435	20192817	20193997	50	83.3333	[0]	100	100	395.193	P	50	100	[K27-high]	100	100	432.567	P
Rbm10	NM_145627	20213118	20227670	2.38095	52.381	[K27-high]	57.1429	66.6667	201.07	P	28.5714	54.7619	[K27-high]	73.8095	47.619	232.935	P
Uba1	NM_009457	20245595	20259173	10.7692	55.3846	[K27-high]	64.6154	67.6923	4952.87	P	47.6923	61.5385	[K27-high]	89.2308	76.9231	4352.14	P
Cdk16	NM_011049	20270585	20275611	5.71429	45.7143	[K27-high]	60	65.7143	355.511	P	17.1429	51.4286	[K27-high]	88.5714	71.4286	513.25	P
Usp11	NM_145628	20289342	20296987	76.087	82.6087	N/A	52.1739	54.3478	27.6912	A	36.9565	43.4783	N/A	60.8696	58.6957	114.293	A
Araf	NM_009703	20427396	20437147	0	55.5556	[K27-high]	80.5556	80.5556	303.004	P	27.7778	47.2222	[K27-high]	86.1111	77.7778	402.949	P
Syn1	NM_001110780	20438889	20497747	71.8954	77.1242	N/A	76.4706	78.4314	45.0393	A	62.0915	66.6667	N/A	76.4706	68.6275	52.8542	A
Cfp	NM_008823	20502790	20508096	22.2222	66.6667	N/A	27.7778	27.7778	50.6815	A	11.1111	33.3333	N/A	61.1111	22.2222	55.7089	A
Elk1	NM_007922	20512838	20518684	9.7561	65.8537	[K27-high]	60.9756	58.5366	271.664	P	34.1463	68.2927	[K27-high]	78.0488	63.4146	312.884	P
Uxt	NM_013840	20529267	20538867	11.5385	61.5385	[K27-high]	76.9231	69.2308	1010.16	P	30.7692	53.8462	[K27-high]	80.7692	61.5385	1085.75	P
Zfp182	NM_001013387	20607709	20613624	6.66667	73.3333	N/A	33.3333	46.6667	28.002	A	20	13.3333	N/A	20	26.6667	28.5894	A
Spaca5	NM_001085393	20645646	20661400	75	75	N/A	25	37.5	11.2324	A	87.5	37.5	N/A	50	12.5	9.14619	A
Zfp300	NM_183185	20658866	20661400	88.8889	88.8889	N/A	44.4444	22.2222	11.3714	A	22.2222	0	N/A	22.2222	33.3333	13.1896	A
Agtr2	NM_007429	21062126	21064167	76.9231	69.2308	N/A	53.8462	38.4615	23.1454	A	61.5385	53.8462	N/A	30.7692	53.8462	15.3371	A
Slc6a14	NM_020049	21292371	21318093	76.8116	71.0145	N/A	55.0725	49.2754	30.9802	A	43.4783	40.5797	N/A	42.029	34.7826	19.9399	A
Klhl13	NM_026167	22797621	22838518	18.7234	47.234	[K27-high]	73.1915	80.4255	4487.57	P	39.5745	42.5532	[K27-high]	51.9149	49.3617	237.289	P
Wdr44	NM_175180	23270659	23381802	22.2656	42.1875	N/A	52.3438	50.3906	54.3083	A	41.0156	32.4219	N/A	59.7656	49.6094	63.2958	A
Dock11	NM_001009947	33429066	33615952	14.3167	65.2928	N/A	68.3297	62.9067	126.85	A	82.8633	78.7419	N/A	53.3623	49.2408	14.7449	A
Il13ra1	NM_133990	33652254	33708503	69.0323	80.6452	N/A	65.8065	61.2903	43.1905	A	82.5806	78.0645	N/A	57.4194	50.3226	17.7899	A
Lonrf3	NM_028894	33868780	33901645	91.8919	86.4865	N/A	53.1532	47.7477	43.9227	A	65.7658	81.0811	[0]	73.8739	66.6667	177.815	P
Pgrmc1	NM_016783	34138484	34144860	9.52381	66.6667	[K27-high]	85.7143	95.2381	418.302	P	57.1429	66.6667	[0]	85.7143	85.7143	486.293	P
Akap17b	NM_001081956	34155126	34164286	7.59494	59.4937	[K27-high]	92.4051	86.0759	613.3	P	30.3797	67.0886	N/A	77.2152	65.8228	50.7704	A
Slc25a43	NM_001085497	34283982	34316907	5.20833	52.0833	[K27-high]	88.5417	95.8333	696.297	P	63.5417	63.5417	N/A	84.375	93.75	55.7146	A
Slc25a5	NM_007451	34335739	34338513	0	20	[K27-low]	100	100	1353.44	P	80	70	[0]	70	100	1399.73	P
C330007P06Rik	NM_029951	34364316	34403604	14.4	48	[K27-high]	88.8	92.8	372.125	P	48	66.4	[K27-high]	72	67.2	314.054	P
Ube2a	NM_019668	34414777	34422894	16	48	[K27-high]	88	100	476.503	P	44	60	[K27-high]	92	80	180.245	P
Nkrf	NM_029891	34428748	34431598	7.69231	53.8462	[K27-high]	61.5385	74.359	295.851	P	35.8974	56.4103	[K27-high]	74.359	58.9744	148.338	P
Ankrd58	NM_173779	34588840	34590413	75	75	N/A	100	100	35.8767	A	100	100	N/A	50	100	26.7058	A
Upf3b	NM_026573	34632876	34650070	4.08163	61.2245	N/A	77.551	91.8367	65.1025	A	32.6531	8.16327	N/A	69.3878	63.2653	69.8088	A
Nkap	NM_025937	34667151	34687777	9.67742	59.6774	N/A	59.6774	61.2903	93.8531	A	46.7742	8.06452	[K27-low]	64.5161	58.0645	158.867	P
Akap14	NM_001033785	34690855	34703918	21.2766	48.9362	N/A	74.4681	65.9574	25.4019	A	34.0426	31.9149	N/A	46.8085	53.1915	25.093	A
Ndufa1	NM_019443	34728147	34730977	10	40	[K27-high]	100	100	711.793	P	50	40	[K27-high]	80	90	946.281	P
Gm9	NM_001033234	34748497	34751036	14.2857	85.7143	[K27-high]	100	100	641.038	P	100	100	N/A	14.2857	57.1429	29.5702	A
Rhox4a	NM_001039688	34805370	34810130	0	90.9091	[K27-high]	100	100	211.761	P	100	100	N/A	63.6364	9.09091	16.1024	A
Rhox4b	NM_021300	34847001	34851785	23.0769	76.9231	[K27-high]	92.3077	92.3077	232.007	P	92.3077	100	N/A	69.2308	23.0769	15.0822	A
Rhox4c	NM_001039689	34894844	34899631	9.09091	72.7273	[K27-high]	90.9091	90.9091	171.91	P	81.8182	81.8182	N/A	63.6364	27.2727	16.904	A
Rhox4e	NM_201236	34971919	34976789	7.69231	84.6154	[K27-high]	100	92.3077	190.443	P	100	100	N/A	53.8462	7.69231	13.0928	A
Rhox6	NM_008955	35180549	35182854	0	88.8889	[K27-high]	100	100	4251.57	P	66.6667	88.8889	N/A	77.7778	88.8889	129.831	A
Rhox7	NM_001025086	35186382	35193899	25	83.3333	N/A	100	100	35.6653	A	95.8333	100	N/A	70.8333	83.3333	49.3398	A
Rhox9	NM_023894	35252829	35254627	12.5	87.5	[K27-high]	87.5	100	2275.65	P	75	87.5	N/A	87.5	87.5	98.102	A
4930430D24Rik	NM_001034856	35391376	35396291	28.5714	71.4286	N/A	78.5714	50	18.7483	A	35.7143	85.7143	N/A	50	85.7143	21.4059	A
Zbtb33	NM_001079513	35545406	35547276	8.33333	66.6667	[K27-high]	100	100	251.731	P	33.3333	66.6667	[K27-high]	91.6667	100	236.814	P
Atp1b4	NM_133690	35669465	35686702	91.2281	91.2281	N/A	77.193	70.1754	14.0841	A	96.4912	85.9649	N/A	77.193	73.6842	14.6781	A
Lamp2	NM_001017959	35755424	35808956	11.4504	59.542	[K27-high]	62.5954	70.229	485.702	P	30.5344	56.4885	[K27-high]	76.3359	51.145	1049.86	P
Cul4b	NM_001110142	35886951	35925149	11.5044	65.4867	[K27-high]	72.5664	82.3009	3523.34	P	33.6283	48.6726	[K27-high]	84.9558	69.9115	2045.23	P
Mcts2	NM_025543	35954475	35966394	13.3333	53.3333	[K27-high]	66.6667	60	312.102	P	46.6667	56.6667	[K27-high]	80	73.3333	395.193	P
C1galt1c1	NM_021550	35983969	35988286	7.69231	46.1538	[K27-high]	84.6154	100	167.594	P	46.1538	46.1538	[K27-high]	84.6154	100	155.366	P
6030498E09Rik	NM_183126	36125957	36315865	82.6087	70.9239	N/A	48.0978	39.4022	6.17777	A	67.9348	65.4891	N/A	47.8261	42.9348	8.35377	A
Gria3	NM_016886	38754963	39025478	85.0282	82.4859	N/A	42.3729	37.1469	10.1379	A	76.6949	78.8136	N/A	60.0282	52.2599	15.09	A
Thoc2	NM_001033422	39156449	39264892	12.9371	38.1119	[K27-high]	46.8531	53.4965	430.668	P	25.8741	6.64336	[K27-low]	66.4336	50.3497	355.137	P
Stag2	NM_001077712	39555280	39628345	14.8607	52.322	[K27-high]	65.3251	62.8483	275.671	P	32.5077	47.0588	[K27-high]	72.7554	61.6099	414.036	P
Sh2d1a	NM_011364	39855955	39874482	91.8367	87.7551	N/A	51.0204	42.8571	11.6547	A	83.6735	71.4286	N/A	61.2245	67.3469	15.9184	A
Odz1	NM_011855	39885889	40782073	79.5918	71.0304	N/A	42.2598	40.4679	16.6228	A	54.7536	52.663	N/A	44.1513	42.2101	15.2624	A
Dcaf12l2	NM_175539	41718634	41721514	16.6667	33.3333	N/A	100	100	44.9596	A	66.6667	33.3333	N/A	50	83.3333	47.1419	A
Dcaf12l1	NM_178739	42139749	42143328	40	40	[K27-high]	90	100	288.672	P	100	70	[0]	90	80	152.65	P
Smarca1	NM_053123	45163326	45245391	89.3204	79.6117	N/A	44.1748	37.8641	21.3188	A	38.835	43.6893	N/A	57.767	54.8544	111.041	A
Ocrl	NM_177215	45265928	45315895	14.0845	75.3521	[K27-high]	67.6056	71.1268	223.119	P	35.9155	73.9437	[K27-high]	78.169	83.0986	196.446	P
Apln	NM_013912	45381728	45387451	76.6667	76.6667	N/A	83.3333	70	58.6475	A	90	90	N/A	80	80	50.7703	A
Xpnpep2	NM_133213	45462357	45488904	23.1707	80.4878	N/A	89.0244	89.0244	24.2438	A	41.4634	68.2927	N/A	64.6341	57.3171	47.9858	A
Zdhhc9	NM_172465	45526851	45559778	11.4583	67.7083	[K27-high]	77.0833	86.4583	300.223	P	33.3333	62.5	[K27-high]	85.4167	75	339.927	P
Utp14a	NM_028276	45610254	45635313	12.5	3.125	[K27-low]	73.4375	90.625	255.155	P	46.875	4.6875	N/A	85.9375	81.25	133.818	A
Bcorl1	NM_178782	45722085	45759135	8.10811	72.973	N/A	75.6757	81.982	81.7077	A	31.5315	81.982	N/A	64.8649	60.3604	80.9751	A
Elf4	NM_019680	45768053	45777132	0	67.6471	[K27-high]	61.7647	76.4706	161.934	P	32.3529	85.2941	N/A	85.2941	64.7059	133.193	A
Aifm1	NM_012019	45828512	45866235	3.80952	63.8095	[K27-high]	60.9524	69.5238	489.917	P	28.5714	62.8571	[K27-high]	66.6667	54.2857	567.734	P
Rab33a	NM_011228	45873067	45883042	76.6667	83.3333	N/A	90	100	17.6363	A	93.3333	83.3333	N/A	83.3333	63.3333	13.5727	A
Zfp280c	NM_153532	45896474	45944601	12.9771	54.1985	[K27-high]	49.6183	49.6183	183.288	P	30.5344	45.8015	[K27-high]	62.5954	54.1985	179.261	P
Slc25a14	NM_011398	45977325	46015026	19.1919	58.5859	N/A	65.6566	58.5859	64.8623	A	40.404	56.5657	N/A	66.6667	62.6263	77.846	A
Rbmx2	NM_173376	46048426	46062433	17.3913	69.5652	[K27-high]	73.913	78.2609	299.826	P	26.087	65.2174	[K27-high]	86.9565	60.8696	494.345	P
Enox2	NM_145951	46364925	46433832	54.6377	77.1014	N/A	52.7536	40	30.7717	A	44.6377	70	N/A	58.8406	41.5942	78.8797	A
Arhgap36	NM_001081123	46824060	46852198	89.2857	80.9524	N/A	64.2857	51.1905	19.6254	A	83.3333	82.1429	N/A	57.1429	59.5238	18.9509	A
Igsf1	NM_177591	47136066	47148207	80.8511	87.234	N/A	42.5532	36.1702	20.3574	A	61.7021	80.8511	N/A	85.1064	89.3617	44.1722	A
2610018G03Rik	NM_133729	48223702	48244497	82.6923	80.7692	N/A	63.4615	42.3077	21.485	A	48.0769	73.0769	N/A	69.2308	63.4615	49.9029	A
Rap2c	NM_172413	48368227	48370855	2.5641	74.359	[K27-high]	92.3077	87.1795	370.736	P	41.0256	61.5385	[K27-high]	92.3077	87.1795	627.586	P
Mbnl3	NM_134163	48477204	48517498	75.9259	81.4815	[0]	63.8889	67.5926	275.149	P	40.7407	67.5926	N/A	68.5185	55.5556	76.6038	A
Hs6st2	NM_015819	48742778	49034551	80.7163	82.5069	N/A	54.5455	42.9752	20.0375	A	32.7824	59.5041	[K27-high]	78.3747	76.7218	385.844	P
Usp26	NM_031388	49108341	49110352	88.5417	87.5	N/A	44.7917	35.4167	11.6467	A	88.5417	78.125	N/A	58.3333	50	11.9095	A
Gpc4	NM_008150	49407210	49517832	23.3449	72.1254	[K27-high]	80.8362	81.8815	383.703	P	36.2369	66.899	[K27-high]	86.4111	64.8084	1860.49	P
Gpc3	NM_016697	49929020	49972224	57.1429	71.4286	N/A	100	100	55.157	A	83.6601	65.1416	N/A	64.1612	78.3224	59.8008	A
Phf6	NM_027642	50269798	50306676	65.9794	70.1031	[0]	44.3299	49.4845	154.59	P	54.6392	61.8557	N/A	57.732	49.4845	84.7845	A
Hprt1	NM_013556	50341645	50374176	11.6279	47.6744	[K27-high]	61.6279	62.7907	1536.17	P	40.6977	41.8605	[K27-high]	62.7907	58.1395	650.844	P
Plac1	NM_019538	50423179	50467582	32.5203	82.1138	[K27-high]	95.122	97.561	1113.22	P	49.5935	72.3577	N/A	82.1138	87.8049	79.9592	A
Fam122c	NM_028671	50630925	50654530	79.5775	83.0986	N/A	66.9014	61.2676	6.24859	A	83.0986	76.0563	N/A	72.5352	71.1268	8.53314	A
Mospd1	NM_027409	50699229	50710711	14.9254	55.2239	[K27-high]	77.6119	77.6119	912.015	P	49.2537	65.6716	[K27-high]	70.1493	67.1642	906.208	P
Etd	NM_175147	50788095	50796752	80.9524	61.9048	N/A	57.1429	61.9048	15.8056	A	71.4286	52.381	N/A	57.1429	71.4286	23.4805	A
Zfp36l3	NM_001009549	51077468	51079253	57.1429	14.2857	N/A	100	100	61.2031	A	57.1429	71.4286	N/A	42.8571	100	50.1558	A
3830403N18Rik	NM_027510	53391245	53406266	40.5405	10.8108	N/A	43.2432	35.1351	9.26562	A	27.027	29.7297	N/A	45.9459	24.3243	11.3983	A
Gm773	NM_001033423	53443537	53455534	38	40	N/A	44	22	5.08917	A	66	36	N/A	48	44	4.35466	A
Zfp449	NM_030139	53601711	53616553	12.5	52.0833	N/A	62.5	66.6667	73.8686	A	35.4167	64.5833	[K27-high]	95.8333	85.4167	258.107	P
Ddx26b	NM_172779	53708517	53760115	23.8095	72.7891	N/A	78.2313	73.4694	37.8411	A	40.8163	68.7075	[K27-high]	87.0748	80.2721	893.202	P
Gm648	NM_001033372	53797385	53800221	35.2941	76.4706	N/A	70.5882	88.2353	24.9825	A	70.5882	70.5882	N/A	88.2353	76.4706	13.5158	A
Mmgt1	NM_146234	53842446	53850621	9.09091	51.5152	[K27-high]	60.6061	57.5758	373.433	P	33.3333	57.5758	[K27-high]	81.8182	63.6364	1075.65	P
Slc9a6	NM_172780	53863391	53914392	14.8936	74.4681	[K27-high]	61.7021	60.2837	385.749	P	33.3333	63.8298	[K27-high]	92.1986	78.7234	1505.91	P
Fhl1	NM_001077361	54041422	54045105	77.4566	81.5029	N/A	65.896	53.1792	122.941	A	38.7283	64.1618	[K27-high]	84.9711	82.659	460.844	P
Mtap7d3	NM_177293	54052519	54075175	85.9649	78.9474	N/A	61.4035	47.3684	10.364	A	84.2105	64.9123	N/A	68.4211	63.1579	10.364	A
Gpr112	NM_001110790	54166388	54233215	60.2273	76.7045	N/A	78.4091	60.2273	12.6901	A	84.0909	76.7045	N/A	66.4773	57.9545	17.1378	A
Brs3	NM_009766	54296668	54300261	93.75	93.75	N/A	50	62.5	28.1959	A	100	87.5	N/A	87.5	43.75	27.5355	A
Htatsf1	NM_028242	54307309	54319895	16.2162	70.2703	[K27-high]	89.1892	89.1892	319.295	P	18.9189	72.973	[K27-high]	78.3784	70.2703	468.724	P
Vgll1	NM_133251	54345491	54358451	82.9787	87.234	N/A	76.5957	78.7234	56.5478	A	42.5532	70.2128	N/A	87.234	82.9787	32.7988	A
Cd40lg	NM_011616	54465470	54476272	43.3333	86.6667	N/A	66.6667	50	11.224	A	93.3333	90	N/A	40	60	11.0514	A
Arhgef6	NM_152801	54486773	54591622	34.4948	70.3833	[K27-high]	68.9895	68.6411	195.543	P	85.7143	82.5784	N/A	50.5226	52.6132	15.2148	A
Rbmx	NM_011252	54640454	54644721	4.7619	71.4286	[K27-high]	85.7143	100	349.79	P	33.3333	76.1905	[K27-high]	85.7143	66.6667	501.753	P
Gpr101	NM_001033360	54753718	54754908	84.6154	76.9231	N/A	76.9231	61.5385	10.4733	A	76.9231	92.3077	N/A	53.8462	61.5385	14.2884	A
Zic3	NM_009575	55284186	55294385	86.6667	86.6667	N/A	86.6667	90	76.0617	A	56.6667	73.3333	N/A	90	83.3333	39.7932	A
4930550L24Rik	NM_023774	56172009	56173481	60	80	N/A	100	80	10.5206	A	40	40	N/A	40	100	10.2066	A
Fgf13	NM_010200	56316944	56503993	80.7933	77.8706	N/A	47.5992	41.1273	32.6919	A	67.8497	65.5532	N/A	48.2255	47.5992	28.5131	A
F9	NM_007979	57252922	57282545	83.9506	77.7778	N/A	39.5062	35.8025	4.58762	A	75.3086	76.5432	N/A	45.679	34.5679	3.5606	A
Mcf2	NM_133197	57310385	57431645	49.6429	68.5714	N/A	56.0714	49.6429	14.3515	A	68.5714	62.1429	N/A	51.0714	43.5714	14.1093	A
Atp11c	NM_001001798	57479069	57574670	27.7647	64	[K27-high]	58.3529	53.1765	150.754	P	38.3529	53.6471	N/A	49.1765	37.6471	99.6095	A
Sox3	NM_009237	58144542	58146602	100	66.6667	[0]	66.6667	100	193.027	P	100	66.6667	[0]	66.6667	100	159.223	P
Slitrk4	NM_178740	61524127	61526077	70	85	[0]	80	75	186.054	P	90	65	N/A	60	60	31.8352	A
Slitrk2	NM_198863	63907258	63909348	100	100	N/A	100	100	16.3263	A	100	100	N/A	87.5	62.5	15.1985	A
Fmr1	NM_008031	65932239	65968777	17	56	[K27-high]	61	70	747.313	P	39	43	[K27-high]	72	58	660.477	P
Fmr1nb	NM_174993	66015132	66057361	26.8041	53.6082	N/A	87.6289	84.5361	20.4117	A	48.4536	50.5155	N/A	60.8247	60.8247	18.6773	A
Aff2	NM_008032	66613988	67120855	77.7872	79.234	N/A	45.3617	40.8511	14.9583	A	59.1489	55.234	N/A	58.6383	54.8085	50.7622	A
Ids	NM_001038990	67599414	67617725	6.66667	71.6667	N/A	68.3333	61.6667	70.1443	A	35	63.3333	[K27-high]	65	63.3333	146.42	P
BC023829	NM_001033328	67714422	67729874	11.6279	67.4419	[K27-high]	60.4651	60.4651	393.857	P	37.2093	69.7674	[K27-high]	72.093	62.7907	641.285	P
Mtm1	NM_019926	68484823	68566737	16.4	73.6	N/A	67.6	58.4	91.7972	A	53.2	66.8	N/A	59.6	63.2	41.7531	A
Mtmr1	NM_016985	68618246	68669703	14.7059	63.9706	N/A	55.8824	45.5882	124.475	A	40.4412	57.3529	N/A	63.9706	52.2059	126.417	A
Cd99l2	NM_138309	68676092	68745526	8.54271	64.8241	[K27-high]	75.3769	73.3668	164.346	P	35.6784	64.3216	[K27-high]	80.9045	68.3417	313.732	P
Hmgb3	NM_008253	68811454	68812816	0	42.8571	[K27-high]	85.7143	85.7143	306.132	P	71.4286	42.8571	[0]	85.7143	85.7143	240.703	P
Gpr50	NM_010340	68917133	68920802	91.6667	66.6667	N/A	83.3333	66.6667	72.77	A	83.3333	83.3333	N/A	66.6667	75	17.3291	A
Vma21	NM_001081356	69062479	69080997	28.2609	58.6957	[K27-high]	60.8696	71.7391	635.485	P	41.3043	58.6957	[K27-high]	78.2609	56.5217	566.881	P
Cnga2	NM_007724	69249011	69254699	87.5	87.5	N/A	41.6667	29.1667	11.3689	A	79.1667	89.5833	N/A	41.6667	70.8333	13.7377	A
Gabra3	NM_008067	69680023	69797926	78.4753	67.4888	N/A	38.1166	32.0628	20.9839	A	56.7265	56.9507	N/A	34.5291	34.5291	21.7432	A
Gabrq	NM_020488	70070857	70083525	87.5	90.625	N/A	62.5	50	21.8029	A	84.375	87.5	N/A	59.375	56.25	24.6921	A
Cetn2	NM_019405	70159958	70161985	0	66.6667	[K27-high]	83.3333	100	152.25	P	50	50	N/A	66.6667	50	126.384	A
Nsdhl	NM_010941	70171818	70202934	7.89474	55.2632	[K27-high]	71.0526	78.9474	783.043	P	34.2105	64.4737	[K27-high]	59.2105	64.4737	227.218	P
Zfp185	NM_001109043	70244865	70274179	17.6471	63.5294	[K27-high]	81.1765	75.2941	183.821	P	44.7059	67.0588	N/A	68.2353	75.2941	66.5515	A
Pnma3	NM_153169	70310126	70313529	20	50	N/A	100	100	10.1951	A	70	50	N/A	70	90	11.4462	A
Xlr3a	NM_001110784	70331632	70342434	25.9259	81.4815	N/A	55.5556	59.2593	125.905	A	81.4815	88.8889	[0]	92.5926	59.2593	343.592	P
Xlr5a	NM_001045539	70352975	70363041	55.1724	65.5172	[0]	75.8621	89.6552	396.72	P	86.2069	96.5517	[0]	75.8621	65.5172	466.858	P
Xlr4b	NM_021365	70459704	70467792	95	90	N/A	40	40	13.4388	A	45	90	[K27-high]	90	40	350.887	P
Xlr4c	NM_183094	70479415	70488469	95.6522	91.3043	N/A	34.7826	34.7826	11.9913	A	39.1304	86.9565	[K27-high]	86.9565	34.7826	414.282	P
Xlr3c	NM_011727	70499879	70510729	31.0345	65.5172	N/A	58.6207	62.069	116.039	A	86.2069	82.7586	[0]	75.8621	44.8276	307.708	P
Xlr3b	NM_001081643	70499880	70510729	16.129	77.4194	N/A	54.8387	54.8387	120.87	A	87.0968	90.3226	[0]	83.871	45.1613	343.413	P
Xlr5c	NM_031493	70530536	70535854	43.75	68.75	[0]	73.0769	75	477.151	P	87.5	93.75	[0]	75	50	558.488	P
Zfp275	NM_031494	70596897	70599607	11.7647	66.6667	N/A	78.4314	78.4314	100.43	A	37.2549	70.5882	[K27-high]	80.3922	72.549	174.079	P
Zfp92	NM_009566	70665235	70672570	80.4348	80.4348	N/A	67.3913	58.6957	14.9643	A	52.1739	69.5652	N/A	73.913	82.6087	15.1765	A
Haus7	NM_028633	70683010	70704169	4.91803	36.0656	[K27-high]	75.4098	73.7705	147.319	P	44.2623	52.459	[K27-high]	86.8852	93.4426	555.656	P
Bgn	NM_007542	70736401	70740079	72.973	59.4595	N/A	72.973	83.7838	37.4649	A	62.1622	67.5676	N/A	81.0811	75.6757	134.942	A
Atp2b3	NM_177236	70768435	70815221	57.9487	67.1795	N/A	82.0513	87.1795	39.8725	A	71.2821	81.0256	N/A	72.3077	74.359	42.2955	A
Dusp9	NM_029352	70885584	70887394	16.6667	16.6667	[K27-low]	100	100	2669.27	P	50	41.6667	[K27-high]	75	100	2652.67	P
Pnck	NM_012040	70902303	70904419	20	0	N/A	90	90	52.5691	A	80	30	N/A	50	70	34.2463	A
Slc6a8	NM_133987	70919175	70926389	7.40741	37.037	[K27-high]	100	100	587.79	P	25.9259	51.8519	[K27-high]	88.8889	81.4815	458.114	P
Bcap31	NM_012060	70932006	70982845	10.1266	50.6329	[K27-high]	77.2152	86.0759	1313.44	P	29.1139	59.4937	[K27-high]	88.6076	73.4177	1333.55	P
Abcd1	NM_007435	70962449	70982845	10.1695	57.6271	[K27-high]	96.6102	96.6102	209.505	P	44.0678	67.7966	N/A	81.3559	77.9661	111.87	A
Plxnb3	NM_019587	71004016	71017445	54.7619	64.2857	N/A	85.7143	95.2381	36.0122	A	85.7143	69.0476	N/A	69.0476	76.1905	41.2153	A
Srpk3	NM_019684	71019920	71024020	21.4286	57.1429	N/A	85.7143	85.7143	34.2231	A	50	71.4286	N/A	78.5714	78.5714	36.866	A
Idh3g	NM_008323	71024490	71031675	7.69231	42.3077	[K27-high]	73.0769	69.2308	1620.37	P	34.6154	76.9231	[K27-high]	88.4615	80.7692	1027.52	P
Ssr4	NM_009279	71033030	71036035	8.33333	83.3333	[K27-high]	100	100	850.388	P	25	91.6667	[K27-high]	91.6667	100	1333.12	P
Pdzd4	NM_001029868	71040016	71069476	59.0909	55.6818	N/A	75	71.5909	38.8972	A	38.6364	48.8636	N/A	77.2727	68.1818	42.8468	A
L1cam	NM_008478	71100671	71114847	53.2468	54.5455	N/A	64.9351	61.039	76.4216	A	90.9091	84.4156	N/A	41.5584	46.7532	30.8279	A
Avpr2	NM_019404	71119292	71138923	40.625	50	N/A	96.875	100	27.8026	A	90.625	81.25	N/A	75	81.25	23.7242	A
Arhgap4	NM_138630	71140349	71156321	23.8095	47.619	N/A	85.7143	90.4762	64.2305	A	76.1905	88.0952	N/A	61.9048	54.7619	34.3169	A
Naa10	NM_019870	71162415	71166988	13.3333	33.3333	[K27-high]	100	100	475.991	P	40	66.6667	[K27-high]	100	100	430.865	P
Renbp	NM_023132	71167588	71176046	12.5	41.6667	[K27-high]	95.8333	95.8333	557.853	P	54.1667	75	[K27-high]	91.6667	91.6667	851.406	P
Hcfc1	NM_008224	71190006	71211220	8.57143	60	[K27-high]	64.2857	80	871.893	P	32.8571	67.1429	[K27-high]	88.5714	72.8571	713.75	P
Irak1	NM_008363	71260800	71269046	6.89655	41.3793	[K27-high]	100	100	223.685	P	34.4828	51.7241	[K27-high]	89.6552	93.1034	262.845	P
Mecp2	NM_010788	71281050	71330716	12.2137	46.5649	[K27-high]	84.7328	85.4962	157.593	P	38.1679	58.0153	N/A	75.5725	77.0992	125.032	A
Opn1mw	NM_008106	71372930	71396020	89.8305	84.7458	N/A	37.2881	42.3729	13.5326	A	79.661	67.7966	N/A	45.7627	50.8475	13.5326	A
Tktl1	NM_031379	71422663	71453040	90.2778	76.3889	N/A	51.3889	51.3889	22.3923	A	83.3333	70.8333	N/A	61.1111	54.1667	27.8108	A
Flna	NM_010227	71469163	71491743	2.73973	28.7671	[K27-low]	73.9726	80.8219	1617.71	P	36.9863	46.5753	[K27-high]	78.0822	67.1233	2493.44	P
Emd	NM_007927	71500572	71506132	0	44.4444	[K27-high]	100	94.4444	669.863	P	38.8889	72.2222	[K27-high]	94.4444	88.8889	571.186	P
Dnase1l1	NM_027109	71519041	71522340	0	52.381	N/A	95.2381	95.2381	135.087	A	47.619	66.6667	N/A	80.9524	80.9524	95.7766	A
Taz	NM_181516	71528481	71534562	4.54545	27.2727	[K27-low]	77.2727	90.9091	270.328	P	22.7273	63.6364	[K27-high]	90.9091	68.1818	221.719	P
Atp6ap1	NM_018794	71542891	71549194	4.7619	47.619	[K27-high]	95.2381	95.2381	1661.71	P	19.0476	66.6667	[K27-high]	90.4762	90.4762	2876.74	P
Gdi1	NM_010273	71550984	71556089	0	55	[K27-high]	100	100	1560.77	P	50	70	[K27-high]	95	95	1357.26	P
Fam50a	NM_138607	71558719	71564695	0	35.2941	[K27-high]	94.1176	94.1176	439.41	P	35.2941	64.7059	[K27-high]	94.1176	88.2353	520.609	P
Plxna3	NM_008883	71576401	71588719	19.5652	36.9565	N/A	82.6087	84.7826	68.6643	A	45.6522	47.8261	N/A	65.2174	69.5652	65.3362	A
Slc10a3	NM_145406	71614892	71616092	8.33333	50	N/A	100	100	120.97	A	33.3333	75	[K27-high]	75	100	182.575	P
Fam3a	NM_025473	71630720	71636398	5.55556	61.1111	[K27-high]	72.2222	66.6667	181.819	P	27.7778	72.2222	[K27-high]	77.7778	77.7778	155.943	P
G6pdx	NM_008062	71655599	71673319	7.54717	39.6226	[K27-high]	79.2453	86.7925	550.002	P	37.7358	62.2642	[K27-high]	79.2453	67.9245	593.355	P
Ikbkg	NM_010547	71673604	71693642	8.92857	53.5714	N/A	73.2143	75	105.611	A	26.7857	50	[K27-high]	78.5714	51.7857	162.856	P
Gab3	NM_153073	72234095	72329940	77.9412	59.3137	N/A	46.5686	48.0392	22.8294	A	38.2353	48.0392	N/A	58.3333	61.7647	49.0987	A
Dkc1	NM_001030307	72341633	72354086	15.1515	48.4848	[K27-high]	81.8182	78.7879	789.356	P	42.4242	69.697	[K27-high]	96.9697	75.7576	582.289	P
Mpp1	NM_008621	72356176	72376067	9.43396	56.6038	[K27-high]	58.4906	52.8302	393.229	P	41.5094	60.3774	[K27-high]	83.0189	71.6981	323.102	P
F8	NM_007977	72418570	72624824	76.5432	49.6296	N/A	46.6667	50.8642	15.5166	A	56.0494	50.8642	N/A	50.1235	45.679	19.3181	A
Fundc2	NM_026126	72627908	72639595	25	55.5556	N/A	66.6667	66.6667	16.8322	A	58.3333	63.8889	N/A	72.2222	55.5556	10.9234	A
Mtcp1	NM_001039373	72650698	72654767	22.5806	58.0645	N/A	61.2903	64.5161	40.2704	A	38.7097	54.8387	N/A	77.4194	70.9677	37.6851	A
Brcc3	NM_145956	72662548	72695195	30.4878	39.0244	[K27-high]	52.439	50	506.035	P	48.7805	48.7805	[K27-high]	60.9756	43.9024	372.961	P
Vbp1	NM_011692	72759904	72779192	19.2308	55.7692	[K27-high]	51.9231	57.6923	356.36	P	34.6154	53.8462	[K27-high]	76.9231	55.7692	426.901	P
Rab39b	NM_175122	72819976	72823212	88.2353	82.3529	N/A	52.9412	58.8235	28.7028	A	64.7059	82.3529	N/A	41.1765	82.3529	27.1036	A
Pls3	NM_145629	73033570	73072067	22.4299	70.0935	N/A	71.028	61.215	102.588	A	40.1869	67.2897	[K27-high]	84.1121	71.028	552.407	P
Gm4937	NM_001013760	73509645	73513012	55.5556	66.6667	N/A	22.2222	44.4444	8.97978	A	77.7778	77.7778	N/A	55.5556	11.1111	8.00853	A
4930428D18Rik	NM_001033799	73642663	73643043	33.3333	44.4444	N/A	66.6667	33.3333	5.42722	A	44.4444	55.5556	N/A	27.7778	44.4444	7.13452	A
Tbl1x	NM_020601	74887064	74903933	8	70	[K27-high]	64	78	1051.06	P	30	78	[K27-high]	84	52	1384.94	P
Prkx	NM_016979	75009537	75040801	6.0241	37.3494	[K27-high]	66.2651	71.0843	340.061	P	46.988	38.5542	[K27-high]	65.0602	65.0602	426.782	P
Pbsn	NM_017471	75087317	75098715	75.8621	65.5172	N/A	44.8276	51.7241	4.34475	A	51.7241	48.2759	N/A	51.7241	48.2759	4.07758	A
5430402E10Rik	NM_027768	75233924	75237839	100	42.8571	N/A	28.5714	14.2857	6.29035	A	71.4286	64.2857	N/A	28.5714	28.5714	7.90131	A
Obp1a	NM_008754	75331668	75336619	62.5	31.25	N/A	43.75	31.25	8.08725	A	50	31.25	N/A	25	43.75	6.42636	A
Gm7173	NM_001099307	76728320	76762499	55	51.25	N/A	55	40	9.15761	A	46.25	35	N/A	45	50	17.6044	A
Tmem47	NM_138751	78316440	78339843	46.4789	69.0141	N/A	59.1549	57.7465	13.6624	A	54.9296	54.9296	[K27-high]	36.6197	52.1127	245.884	P
4930595M18Rik	NM_173435	78665191	78703275	34.1463	25.6098	N/A	32.9268	32.9268	8.09991	A	40.2439	34.1463	N/A	32.9268	32.9268	7.91911	A
Dmd	NM_007868	80382301	82442631	74.8779	66.8295	N/A	44.1707	40.9216	14.9506	A	52.3041	49.3311	N/A	42.8966	42.1958	13.714	A
Tab3	NM_025729	82854833	82875598	14.9068	73.913	[K27-high]	65.8385	66.4596	525.591	P	35.4037	59.0062	[K27-high]	88.1988	71.4286	574.447	P
Gyk	NM_008194	82951646	83021622	37.0787	70.2247	N/A	66.8539	70.2247	52.8208	A	39.8876	70.7865	N/A	70.2247	51.6854	61.3991	A
Nr0b1	NM_007430	83437729	83440817	88.8889	88.8889	[0]	100	100	422.854	P	100	88.8889	N/A	77.7778	77.7778	14.9643	A
Mageb4	NM_001033492	83496307	83497518	77.0833	79.1667	N/A	48.6111	40.2778	9.7886	A	85.4167	79.1667	N/A	45.8333	48.6111	9.26504	A
Pet2	NM_008821	86649823	86651773	0	42.8571	N/A	57.1429	57.1429	7.35049	A	14.2857	42.8571	N/A	42.8571	71.4286	7.27554	A
Arx	NM_007492	90532139	90542484	73.6842	71.0526	N/A	92.1053	84.2105	69.5885	A	84.2105	73.6842	N/A	73.6842	86.8421	86.0503	A
Pola1	NM_008892	90551190	90877291	14.931	56.9636	[K27-high]	50.0627	47.0514	172.267	P	33.2497	47.4279	[K27-high]	62.7353	51.192	332.208	P
Pcyt1b	NM_177546	90920944	90991498	72.4324	81.6216	N/A	64.3243	68.1081	37.9545	A	61.0811	75.1351	[0]	80	81.6216	156.138	P
Pdk3	NM_145630	91010643	91077079	21.2291	67.5978	[K27-high]	60.3352	56.9832	142.42	P	29.6089	58.6592	[K27-high]	66.4804	59.7765	257.697	P
Zfx	NM_001044386	91324356	91347608	11.3043	71.3043	[K27-high]	80.8696	89.5652	601.425	P	34.7826	65.2174	[K27-high]	86.087	75.6522	515.479	P
Eif2s3x	NM_012010	91436418	91457867	13.5593	0	[K27-low]	69.4915	88.1356	2585.99	P	37.2881	1.69492	[K27-low]	93.2203	83.0508	2420.35	P
Klhl15	NM_001039059	91497986	91518530	31.3131	69.697	N/A	50.5051	60.6061	87.7777	A	42.4242	61.6162	[K27-high]	70.7071	56.5657	200.718	P
Maged1	NM_019791	91781406	91786800	5.55556	77.7778	[K27-high]	83.3333	83.3333	359.865	P	38.8889	83.3333	[K27-high]	100	94.4444	1515.28	P
Gspt2	NM_008179	91881408	91883898	12.5	87.5	N/A	100	100	63.3352	A	62.5	87.5	N/A	87.5	87.5	51.201	A
Arhgef9	NM_001033329	92247471	92326275	89.418	82.0106	N/A	43.3862	41.7989	15.7419	A	43.9153	57.672	N/A	63.4921	61.3757	28.5562	A
Asb12	NM_080858	92665540	92673468	82.6087	86.9565	N/A	52.1739	43.4783	12.1378	A	73.913	73.913	N/A	82.6087	86.9565	15.4679	A
Zc4h2	NM_001003916	92836130	92853169	85.7143	73.8095	N/A	64.2857	57.1429	35.6863	A	38.0952	50	[K27-high]	71.4286	61.9048	236.701	P
Zc3h12b	NM_001034907	93094650	93118806	75	71.4286	N/A	46.4286	33.9286	20.3393	A	62.5	53.5714	N/A	42.8571	44.6429	29.299	A
Las1l	NM_152822	93130950	93152120	11.8644	72.8814	[K27-high]	61.0169	61.0169	702.208	P	27.1186	69.4915	[K27-high]	79.661	37.2881	317.603	P
Msn	NM_010833	93337444	93361730	13.6364	74.2424	[K27-high]	66.6667	60.6061	1282.54	P	37.8788	53.0303	[K27-high]	68.1818	56.0606	591.421	P
Vsig4	NM_177789	93443196	93488627	59.4595	55.4054	N/A	44.5946	51.3514	10.7912	A	59.4595	50	N/A	39.1892	35.1351	11.8685	A
B230358A15Rik	NM_172931	93508497	93533791	83.9286	69.6429	N/A	33.9286	46.4286	4.54384	A	64.2857	37.5	N/A	35.7143	44.6429	4.14748	A
Heph	NM_010417	93658514	93769136	76.3052	65.4618	N/A	47.3896	40.5622	17.7327	A	67.4699	63.4538	N/A	45.3815	43.7751	24.7996	A
Gpr165	NM_029536	93909469	93912824	69.2308	76.9231	N/A	38.4615	23.0769	21.9708	A	92.3077	76.9231	N/A	38.4615	23.0769	28.7608	A
Pgr15l	NM_001033361	94271561	94273272	88	88	N/A	64	56	16.1459	A	80	80	N/A	52	60	13.4035	A
Eda2r	NM_175540	94534424	94557080	18	68	[K27-high]	58	68	508.35	P	53	39	[K27-high]	88	63	726.417	P
Ar	NM_013476	95345856	95511982	74.1176	76.9412	N/A	48.9412	42.5882	16.4726	A	60.9412	61.4118	N/A	43.0588	43.7647	12.887	A
Ophn1	NM_052976	95755295	96085424	84.9227	78.3505	N/A	40.5928	35.8247	29.2674	A	75.6443	65.9794	N/A	48.7113	53.7371	41.4003	A
Yipf6	NM_207633	96133664	96140042	15.1515	18.1818	[K27-low]	84.8485	72.7273	345.277	P	27.2727	66.6667	[K27-high]	90.9091	51.5152	392.826	P
Stard8	NM_199018	96260027	96268506	11.5789	73.6842	[K27-high]	98.9474	98.9474	312.904	P	43.1579	77.8947	[K27-high]	83.1579	91.5789	826.541	P
Efnb1	NM_010110	96332332	96342689	18.9189	56.7568	N/A	86.4865	94.5946	111.041	A	51.3514	70.2703	[K27-high]	89.1892	91.8919	151.929	P
Pja1	NM_001083110	96661073	96666074	12.5	75	[K27-high]	100	100	200.349	P	12.5	62.5	[K27-high]	87.5	100	350.343	P
Tmem28	NM_001081283	97016720	97041299	88.8889	76.3889	N/A	38.8889	48.6111	29.7972	A	95.8333	79.1667	N/A	62.5	59.7222	40.6781	A
Eda	NM_010099	97171442	97592189	81.0782	75.7928	N/A	43.2347	41.9662	37.9263	A	45.5603	52.1142	N/A	59.8309	57.5053	96.2718	A
Awat2	NM_177746	97598334	97607698	40.625	68.75	N/A	50	31.25	16.8533	A	50	71.875	N/A	84.375	81.25	20.8296	A
Igbp1	NM_008784	97689771	97710610	8.19672	81.9672	[K27-high]	72.1311	73.7705	1047.71	P	24.5902	70.4918	[K27-high]	72.1311	63.9344	939.228	P
Awat1	NM_001081136	97769265	97772721	90.9091	90.9091	N/A	54.5455	54.5455	23.1953	A	100	100	N/A	72.7273	72.7273	21.9156	A
P2ry4	NM_020621	97785493	97790208	71.4286	78.5714	N/A	100	71.4286	23.1935	A	71.4286	78.5714	N/A	92.8571	85.7143	25.6934	A
Arr3	NM_133205	97800978	97813438	67.5676	91.8919	N/A	78.3784	75.6757	10.1536	A	75.6757	89.1892	N/A	86.4865	81.0811	10.5218	A
Pdzd11	NM_028303	97819070	97820255	0	87.5	[K27-high]	100	100	355.153	P	12.5	87.5	[K27-high]	100	100	328.344	P
Kif4	NM_008446	97822199	97921809	10.2128	69.7872	[K27-high]	60.8511	67.234	332.324	P	38.7234	62.5532	[K27-high]	71.9149	60.4255	425.883	P
Gdpd2	NM_023608	97927445	97933572	88.8889	77.7778	N/A	88.8889	88.8889	28.2052	A	96.2963	77.7778	N/A	74.0741	70.3704	30.0646	A
Dlg3	NM_016747	97963496	98011650	21.0884	70.7483	N/A	95.9184	97.2789	98.7183	A	42.1769	68.7075	N/A	72.7891	67.3469	53.4111	A
Tex11	NM_031384	98034470	98254590	86.7203	76.0563	N/A	44.668	44.2656	6.53572	A	78.2696	59.5573	N/A	45.8753	44.668	6.84801	A
Slc7a3	NM_007515	98275066	98279413	78.9474	73.6842	N/A	63.1579	68.4211	46.8438	A	68.4211	63.1579	N/A	47.3684	42.1053	43.5811	A
Snx12	NM_001110310	98408254	98417571	16.6667	62.5	[K27-high]	70.8333	79.1667	249.887	P	37.5	66.6667	[K27-high]	83.3333	91.6667	485.671	P
Foxo4	NM_018789	98450418	98454298	8.33333	66.6667	[K27-high]	100	100	654.964	P	75	75	[0]	91.6667	100	594.785	P
Gm614	NM_001033362	98457157	98459183	42.8571	100	N/A	100	100	10.41	A	71.4286	100	N/A	100	100	8.67873	A
Il2rg	NM_013563	98460296	98463463	9.09091	81.8182	[K27-high]	100	100	263.602	P	45.4545	72.7273	N/A	100	100	16.6803	A
Med12	NM_021521	98470233	98492716	2.94118	80.8824	[K27-high]	69.1176	73.5294	318.524	P	29.4118	69.1176	[K27-high]	88.2353	70.5882	430.759	P
Nlgn3	NM_172932	98490630	98516687	61.4286	72.8571	N/A	74.2857	84.2857	65.787	A	78.5714	71.4286	N/A	68.5714	74.2857	83.1934	A
Gjb1	NM_008124	98572676	98580961	69.5652	86.9565	N/A	95.6522	95.6522	16.968	A	91.3043	100	N/A	86.9565	86.9565	28.0596	A
Zmym3	NM_019831	98601095	98613822	6.52174	73.913	[K27-high]	52.1739	52.1739	156.616	P	21.7391	65.2174	[K27-high]	60.8696	58.6957	168.586	P
Nono	NM_023144	98633044	98643020	10.8696	69.5652	[K27-high]	80.4348	91.3043	2892.94	P	41.3043	58.6957	[K27-high]	84.7826	84.7826	2555.96	P
Itgb1bp2	NM_013712	98644744	98648490	0	78.5714	N/A	71.4286	71.4286	47.5079	A	50	71.4286	N/A	64.2857	50	47.4958	A
Taf1	NM_001081008	98728205	98794649	7.01754	0.584795	[K27-low]	56.1404	64.3275	452.642	P	30.9942	49.7076	[K27-high]	69.0058	46.7836	308.319	P
Ogt	NM_139144	98835843	98877467	10.5263	1.75439	[K27-low]	63.1579	81.5789	1238.85	P	41.2281	70.1754	[K27-high]	81.5789	73.6842	1309.84	P
Cxcr3	NM_009910	98927492	98928900	50	66.6667	N/A	66.6667	100	29.5183	A	66.6667	83.3333	N/A	100	83.3333	27.9344	A
Rgag4	NM_183318	99261890	99266535	56.25	68.75	N/A	93.75	93.75	17.3121	A	56.25	81.25	N/A	81.25	93.75	19.4488	A
Pin4	NM_027181	99314804	99323012	4.34783	4.34783	[K27-low]	73.913	78.2609	664.46	P	30.4348	8.69565	[K27-low]	65.2174	78.2609	500.271	P
Ercc6l	NM_146235	99338708	99352121	18.9189	48.6486	N/A	78.3784	81.0811	117.886	A	40.5405	10.8108	N/A	67.5676	78.3784	118.756	A
Rps4x	NM_009094	99380568	99383331	0	75	[K27-high]	100	100	4212.15	P	50	75	[K27-high]	100	100	3586.95	P
Cited1	NM_007709	99442775	99447108	62.5	62.5	[0]	100	100	383.393	P	62.5	37.5	[K27-high]	68.75	93.75	482.446	P
Hdac8	NM_027382	99503112	99700288	25.9188	79.4971	N/A	77.9497	71.5667	45.3753	A	35.2031	29.207	N/A	73.501	78.3366	67.4766	A
Phka1	NM_008832	99711462	99839097	43.0147	70.2206	N/A	58.4559	55.1471	36.2438	A	31.9853	53.3088	[K27-high]	64.3382	50.3676	213.283	P
Dmrtc1b	NM_001039116	99903538	99909987	42.8571	76.1905	N/A	57.1429	42.8571	11.6444	A	85.7143	85.7143	N/A	28.5714	23.8095	10.494	A
Dmrtc1a	NM_001038616	100099423	100103699	47.0588	76.4706	N/A	64.7059	64.7059	13.5735	A	94.1176	88.2353	N/A	35.2941	23.5294	15.7357	A
Rfwd2	NM_011931	100358772	100360592	20	80	[K27-high]	100	40	255.855	P	60	20	[K27-low]	80	60	397.158	P
4930519F16Rik	NM_029170	100378578	100451718	64.4068	54.8023	N/A	48.0226	59.322	9.45476	A	60.452	53.6723	N/A	59.887	63.2768	8.8593	A
Cdx4	NM_007674	100517042	100524693	95.8333	87.5	N/A	70.8333	37.5	5.79431	A	87.5	87.5	N/A	54.1667	58.3333	13.2682	A
Chic1	NM_009767	100552292	100584765	41.3793	91.954	N/A	79.3103	68.9655	70.6891	A	39.0805	77.0115	N/A	82.7586	62.069	76.4434	A
Tsx	NM_009440	100609946	100619571	92.5926	96.2963	N/A	51.8519	37.037	27.869	A	25.9259	88.8889	N/A	59.2593	70.3704	39.2582	A
Jpx	NR_015508	100688914	100701764	5.55556	0	[K27-low]	97.2222	97.2222	N/A	P	38.8889	0	[K27-low]	97.2222	97.2222	N/A	P
Ftx	NR_028381	100756248	100819093	5	0.625	[K27-low]	88.125	98.75	N/A	P	28.125	2.5	[K27-low]	89.375	89.375	N/A	P
Slc16a2	NM_009197	100895321	101017050	72.8614	82.3009	N/A	59.292	54.8673	48.432	A	84.9558	81.7109	N/A	63.7168	64.6018	55.4031	A
Rlim	NM_011276	101158060	101161950	13.0435	82.6087	[K27-high]	95.6522	98.5507	1915.4	P	40.5797	72.4638	[K27-high]	89.8551	86.9565	1216.07	P
C77370	NM_001077354	101278954	101283674	12.2677	64.3123	[K27-high]	81.0409	78.0669	200.948	P	76.2082	68.0297	N/A	51.3011	53.9033	7.10061	A
Uprt	NM_001081189	101691092	101701144	84.6154	84.6154	N/A	19.2308	19.2308	43.6934	A	76.9231	69.2308	N/A	30.7692	46.1538	32.7002	A
Zdhhc15	NM_175358	101740350	101866049	83.7838	76.6892	N/A	44.9324	41.2162	19.5709	A	36.1486	50	N/A	55.7432	53.0405	45.9599	A
Magee2	NM_053206	102051083	102052293	60	80	N/A	100	100	22.1225	A	80	100	N/A	60	20	25.6937	A
Pbdc1	NM_026312	102275420	102278480	7.14286	0	[K27-low]	92.8571	100	430.886	P	50	14.2857	[K27-low]	64.2857	100	597.361	P
Magee1	NM_053201	102316135	102318450	70	80	N/A	100	100	67.477	A	40	50	N/A	70	50	56.5344	A
Fgf16	NM_030614	102960007	102969305	85.1852	85.1852	N/A	62.963	59.2593	22.3842	A	77.7778	70.3704	N/A	81.4815	77.7778	24.2684	A
Atrx	NM_009530	102995699	103123737	9.09091	55.7994	[K27-high]	60.815	68.652	1276.37	P	33.8558	47.3354	[K27-high]	68.652	57.0533	441.631	P
Cox7b	NM_025379	103211630	103216949	17.6471	64.7059	[K27-high]	94.1176	94.1176	1133.1	P	41.1765	64.7059	[K27-high]	100	100	1054.42	P
Atp7a	NM_001109757	103265179	103319782	16.1417	66.5354	[K27-high]	72.0472	69.2913	209.513	P	34.6457	59.4488	[K27-high]	79.1339	75.9843	303.4	P
Tlr13	NM_205820	103342970	103354893	62.2222	77.7778	N/A	68.8889	64.4444	13.4363	A	40	66.6667	N/A	86.6667	97.7778	14.7777	A
Pgk1	NM_008828	103382774	103398522	13.6364	70.4545	[K27-high]	95.4545	100	5781.71	P	38.6364	70.4545	[K27-high]	93.1818	88.6364	5301.85	P
Taf9b	NM_001001176	103403929	103414967	24.1379	41.3793	N/A	72.4138	79.3103	62.2979	A	55.1724	51.7241	[K27-high]	48.2759	55.1724	141.32	P
Fndc3c1	NM_001007580	103615962	103669142	73.6527	82.6347	N/A	67.6647	59.8802	43.4382	A	79.6407	72.4551	N/A	47.3054	47.3054	25.0262	A
Zcchc5	NM_199468	104033478	104034988	83.3333	66.6667	N/A	83.3333	58.3333	14.5181	A	91.6667	83.3333	N/A	58.3333	58.3333	16.2008	A
P2ry10	NM_172435	104284674	104300309	74.4186	79.0698	N/A	44.186	37.2093	4.47492	A	44.186	53.4884	N/A	32.5581	34.8837	5.03121	A
A630033H20Rik	NM_001122595	104344956	104368057	83.9286	71.4286	N/A	64.2857	51.7857	6.30658	A	55.3571	42.8571	N/A	50	46.4286	7.29246	A
Gpr174	NM_001033251	104451367	104490646	89.5833	84.375	N/A	40.625	31.25	7.01676	A	64.5833	62.5	N/A	44.7917	43.75	7.59124	A
Itm2a	NM_008409	104593442	104598534	66.6667	61.1111	N/A	66.6667	88.8889	27.8481	A	72.2222	66.6667	N/A	77.7778	61.1111	48.3975	A
Tbx22	NM_145224	104872501	104880528	72.4138	63.7931	N/A	53.4483	44.8276	12.1247	A	68.9655	56.8966	N/A	50	58.6207	11.9766	A
Chmp1b	NM_024190	104983215	105003081	11.3208	33.9623	[K27-high]	47.1698	56.6038	169.812	P	37.7358	26.4151	[K27-low]	79.2453	58.4906	196.579	P
Gm732	NM_001033252	105141373	105143629	25	25	N/A	12.5	12.5	6.24633	A	50	37.5	N/A	37.5	37.5	7.17057	A
Brwd3	NM_001081477	105938495	106029381	14.1593	41.5929	[K27-high]	56.1947	62.8319	365.826	P	38.4956	26.1062	[K27-low]	76.9912	65.0442	468.946	P
Hmgn5	NM_016710	106200471	106206170	7.69231	38.4615	[K27-high]	61.5385	84.6154	401.596	P	38.4615	53.8462	[K27-high]	84.6154	46.1538	1194.57	P
Sh3bgrl	NM_019989	106345346	106355476	12	72	[K27-high]	60	52	554.474	P	48	36	[K27-high]	64	64	491.107	P
Gm6377	NM_001037917	106392128	106395777	88.8889	88.8889	N/A	66.6667	66.6667	7.14579	A	100	66.6667	N/A	44.4444	77.7778	8.13092	A
Cylc1	NM_026134	108305926	108317796	80.7692	53.8462	N/A	50	38.4615	4.54492	A	53.8462	42.3077	N/A	50	34.6154	4.54492	A
Rps6ka6	NM_025949	108503551	108600369	48.6056	50.996	[0]	45.8167	41.4343	514.454	P	39.0438	16.7331	[K27-low]	49.8008	48.6056	728.569	P
Hdx	NM_001080549	108690911	108774232	28.2313	58.5034	N/A	68.7075	64.966	34.9654	A	37.0748	29.2517	N/A	57.8231	55.102	84.4311	A
Tex16	NM_031382	109207347	109240119	75.3086	54.321	N/A	39.5062	40.7407	5.74843	A	45.679	33.3333	N/A	48.1481	41.9753	6.75683	A
Apool	NM_026565	109425154	109485616	20.5298	49.0066	[K27-high]	57.6159	56.9536	200.238	P	36.4238	44.3709	[K27-high]	62.2517	59.6026	214.724	P
Zfp711	NM_177747	109718395	109746741	83.7838	77.027	N/A	60.8108	51.3514	12.772	A	50	37.8378	N/A	56.7568	51.3514	39.8075	A
Pof1b	NM_181579	109754335	109811767	78.9116	65.3061	N/A	40.1361	44.2177	5.83055	A	57.1429	38.0952	N/A	63.9456	54.4218	6.71225	A
Chm	NM_018818	110157084	110272719	17.9775	55.4307	[K27-high]	51.3109	49.8127	426.43	P	34.0824	29.588	[K27-low]	60.6742	47.9401	546.28	P
Dach2	NM_033605	110412153	110948842	67.2089	56.8493	N/A	48.0308	43.4932	13.8171	A	45.8904	35.5308	N/A	45.2911	44.7774	15.3243	A
Klhl4	NM_172781	111588450	111672915	53.1073	33.8983	N/A	44.6328	46.3277	10.9049	A	41.2429	30.5085	N/A	43.5028	37.8531	13.148	A
Cpxcr1	NM_001033471	113562553	113592392	21.7391	21.7391	N/A	50	47.8261	3.89781	A	36.9565	19.5652	N/A	34.7826	41.3043	4.22483	A
Pabpc5	NM_053114	117040805	117043774	25	50	N/A	100	87.5	21.6063	A	62.5	62.5	N/A	87.5	87.5	24.3132	A
Pcdh11x	NM_001081385	117478569	118018952	55.0929	43.197	N/A	50.2602	49.7398	9.85108	A	45.2788	24.684	N/A	42.8253	46.0967	12.9052	A
Nap1l3	NM_138742	119509274	119510487	60	60	N/A	100	100	18.1752	A	80	80	N/A	100	100	25.0813	A
Vmn2r121	NM_001100616	121241316	121249206	42.8571	9.52381	N/A	38.0952	47.619	4.36633	A	52.381	9.52381	N/A	42.8571	42.8571	4.1152	A
Gm382	NM_001033241	123594913	123598134	57.4468	34.0426	N/A	59.5745	40.4255	13.3698	A	59.5745	29.7872	N/A	46.8085	40.4255	14.8761	A
Diap2	NM_017398	126284614	126995305	30.8063	50.3008	[K27-high]	53.9711	51.7449	153.82	P	45.9085	40.012	[K27-high]	55.716	47.8339	181.138	P
Pcdh19	NM_001105245	130122573	130221715	85.283	62.6415	N/A	46.0377	39.6226	34.6109	A	34.3396	50.566	[K27-high]	71.3208	67.5472	149.379	P
Tnmd	NM_022322	130385988	130399928	85.7143	59.5238	N/A	35.7143	35.7143	19.6556	A	88.0952	88.0952	N/A	73.8095	45.2381	22.8448	A
Tspan6	NM_019656	130427303	130432765	95	70	N/A	55	20	18.391	A	15	65	[K27-high]	90	65	806.241	P
Srpx2	NM_001083895	130445447	130465691	82.5397	74.6032	N/A	50.7937	38.0952	38.0765	A	79.3651	92.0635	N/A	79.3651	66.6667	35.7847	A
Sytl4	NM_013757	130472444	130496743	82.0312	63.2812	N/A	44.5312	30.4688	26.1718	A	87.5	85.1562	N/A	64.0625	50	39.7041	A
Cstf2	NM_133196	130594114	130615714	12.1622	28.3784	[K27-low]	60.8108	63.5135	465.339	P	45.9459	59.4595	[K27-high]	78.3784	59.4595	579.697	P
Nox1	NM_172203	130621787	130646143	56.6667	60	N/A	60	58.3333	16.1924	A	61.6667	70	N/A	68.3333	65	16.2382	A
Xkrx	NM_183319	130685313	130696320	58.8235	64.7059	N/A	70.5882	82.3529	18.9613	A	85.2941	67.6471	N/A	55.8824	64.7059	24.3294	A
Trmt2b	NM_172540	130759390	130801990	8.95522	19.403	N/A	72.3881	79.1045	72.8285	A	29.8507	56.7164	N/A	71.6418	76.8657	117.513	A
Tmem35	NM_026239	130830140	130839194	80	70	N/A	96.6667	100	35.7328	A	56.6667	83.3333	N/A	86.6667	93.3333	32.8547	A
Cenpi	NM_145924	130844972	130896190	11.3636	27.2727	[K27-low]	58.3333	59.8485	158.126	P	31.8182	56.0606	[K27-high]	75.7576	61.3636	325.387	P
Drp2	NM_010078	130958605	130987022	15.5556	40.7407	N/A	88.1481	90.3704	26.0213	A	28.1481	82.2222	N/A	86.6667	91.1111	77.7819	A
Taf7l	NM_028958	130995190	131010879	77.2727	47.7273	N/A	63.6364	68.1818	59.7471	A	36.3636	50	N/A	72.7273	75	15.0211	A
Timm8a1	NM_013898	131072762	131093987	10	40	[K27-high]	100	100	306.443	P	50	60	[K27-high]	100	80	352.375	P
Btk	NM_013482	131077466	131108312	84.466	70.8738	N/A	73.7864	72.8155	9.71734	A	80.5825	73.7864	N/A	73.7864	71.8447	11.5015	A
Gla	NM_013463	131124566	131135072	6.06061	60.6061	[K27-high]	93.9394	100	427.275	P	30.303	63.6364	[K27-high]	90.9091	96.9697	699.285	P
Hnrph2	NM_019868	131135825	131141593	23.0769	38.4615	[K27-high]	84.6154	92.3077	976.903	P	23.0769	53.8462	[K27-high]	92.3077	92.3077	882.102	P
Armcx1	NM_030066	131252528	131256449	83.3333	83.3333	N/A	75	58.3333	27.2217	A	50	83.3333	[K27-high]	91.6667	50	351.891	P
Armcx6	NM_001007578	131281100	131284317	88.8889	77.7778	N/A	66.6667	77.7778	42.0783	A	66.6667	77.7778	N/A	88.8889	88.8889	81.8223	A
Armcx3	NM_027870	131291138	131295995	100	62.5	N/A	62.5	62.5	20.8251	A	100	100	[0]	62.5	75	1008.9	P
Armcx2	NM_026139	131339148	131341153	78.5714	85.7143	N/A	100	100	20.8578	A	85.7143	85.7143	N/A	85.7143	92.8571	60.3616	A
Nxf2	NM_031259	131479457	131499125	90.9091	85.4545	N/A	36.3636	32.7273	8.05458	A	81.8182	81.8182	N/A	45.4545	50.9091	10.0046	A
Zmat1	NM_175446	131507300	131559790	94.0741	82.963	N/A	46.6667	50.3704	6.82433	A	85.1852	67.4074	N/A	55.5556	47.4074	9.52345	A
Tceal6	NM_025355	131743226	131745226	42.8571	28.5714	N/A	100	100	19.4626	A	71.4286	71.4286	N/A	57.1429	100	28.9832	A
Tceal3	NM_001029978	131743228	131745226	33.3333	16.6667	N/A	100	66.6667	16.9314	A	100	50	N/A	66.6667	83.3333	20.1661	A
Pramel3	NM_031390	131842173	131844853	100	100	N/A	20	10	11.7926	A	90	90	N/A	30	30	13.0725	A
Nxf7	NM_130888	132114501	132127766	50	62.5	[0]	75	87.5	389.774	P	52.5	60	[K27-high]	87.5	82.5	1131.37	P
1700008I05Rik	NM_027952	132189708	132227803	94.2308	81.7308	N/A	24.0385	22.1154	6.93026	A	90.3846	88.4615	N/A	30.7692	25	7.46927	A
Tmsb15a	NM_030106	132253206	132255212	83.3333	66.6667	N/A	83.3333	83.3333	8.68135	A	100	66.6667	N/A	50	66.6667	8.95042	A
Armcx5	NM_001009575	132279951	132281363	0	84.6154	N/A	100	84.6154	115.009	A	7.69231	92.3077	N/A	100	84.6154	118.983	A
Bhlhb9	NM_001098222	132423866	132425057	28.5714	42.8571	[K27-high]	57.1429	71.4286	135.805	P	85.7143	71.4286	[0]	85.7143	85.7143	227.934	P
Bex2	NM_009749	132601105	132602649	80	60	N/A	100	100	80.7809	A	80	60	[0]	100	100	693.293	P
Nxf3	NM_001024141	132607826	132615489	95.4545	95.4545	N/A	31.8182	18.1818	11.2175	A	50	95.4545	N/A	95.4545	59.0909	39.8766	A
Tceal5	NM_177919	132735490	132738390	80	70	N/A	90	100	16.6207	A	80	70	N/A	70	100	20.1497	A
Bex1	NM_009052	132748512	132750052	33.3333	33.3333	[K27-high]	100	100	3353.7	P	100	0	[K27-low]	66.6667	66.6667	1139.44	P
Wbp5	NM_011712	132779664	132781667	20	60	[K27-high]	100	100	1945.63	P	80	40	[0]	80	100	1599.8	P
Ngfrap1	NM_001110233	132804879	132806494	0	40	[K27-high]	100	100	4536.74	P	40	40	[K27-high]	60	80	3199.28	P
Kir3dl2	NM_177748	132983451	133003396	90.4762	76.1905	N/A	23.8095	26.1905	7.61141	A	83.3333	76.1905	N/A	19.0476	50	8.87018	A
Kir3dl1	NM_177749	133052810	133068480	94.5946	75.6757	N/A	35.1351	32.4324	8.64006	A	91.8919	89.1892	N/A	54.0541	45.9459	9.58219	A
Tceal1	NM_146236	133242604	133244403	60	60	N/A	100	100	7.40115	A	40	80	N/A	100	80	7.01158	A
Morf4l2	NM_019768	133267492	133276148	21.7391	73.913	[K27-high]	100	95.6522	1828.53	P	26.087	65.2174	[K27-high]	91.3043	95.6522	1925.69	P
Glra4	NM_010297	133292353	133314103	8.77193	64.9123	N/A	89.4737	91.2281	23.1725	A	35.0877	63.1579	N/A	64.9123	61.4035	25.2552	A
BC065397	NM_001033001	133300146	133337898	50	75	N/A	100	100	72.4434	A	75	75	N/A	100	100	78.4707	A
Plp1	NM_011123	133357528	133370580	68.8889	66.6667	N/A	68.8889	84.4444	35.3078	A	62.2222	82.2222	N/A	73.3333	88.8889	41.7698	A
Rab9b	NM_176971	133392690	133403079	88.8889	88.8889	N/A	55.5556	51.8519	32.3676	A	92.5926	85.1852	N/A	62.963	59.2593	41.9251	A
Tmsb15l	NM_207267	133489529	133511413	0	33.3333	N/A	100	100	4.27501	A	33.3333	33.3333	N/A	100	33.3333	4.79797	A
Mcart6	NM_001114179	133517295	133517895	66.6667	66.6667	N/A	66.6667	100	19.1678	A	66.6667	100	N/A	100	100	20.9598	A
Zcchc18	NM_001035509	133527694	133531462	36.3636	54.5455	N/A	100	100	23.2877	A	54.5455	81.8182	N/A	72.7273	72.7273	27.5337	A
Esx1	NM_007957	133650273	133654452	53.3333	46.6667	N/A	93.3333	100	51.2284	A	73.3333	66.6667	N/A	80	80	40.7802	A
Il1rapl2	NM_030688	134186514	135381033	73.0623	66.6793	N/A	51.7097	46.8845	6.01741	A	56.193	48.2143	N/A	50.5319	47.7964	6.01741	A
Nrk	NM_013724	135449819	135541698	85.9574	74.8936	[0]	48.9362	49.7872	843.389	P	76.5957	48.0851	[0]	52.3404	47.6596	552.238	P
Serpina7	NM_177920	135614882	135619457	81.25	87.5	N/A	18.75	31.25	7.43463	A	81.25	62.5	N/A	43.75	50	8.15122	A
Mum1l1	NM_175541	135769524	135772871	70.1493	70.1493	N/A	73.1343	79.1045	37.1461	A	50.7463	46.2687	[K27-high]	83.5821	79.1045	299.613	P
Trap1a	NM_011635	135868698	135871393	8.33333	75	[K27-high]	100	100	206.301	P	66.6667	100	[0]	100	100	300.352	P
Rnf128	NM_023270	136145449	136206177	14.2857	73.3766	[K27-high]	75.974	84.4156	1849.47	P	41.5584	45.4545	[K27-high]	74.026	66.8831	280.693	P
Tbc1d8b	NM_001081499	136259821	136285999	72.7273	77.2727	N/A	60.6061	59.0909	52.569	A	34.8485	34.8485	N/A	59.0909	36.3636	128.679	A
Ripply1	NM_001037915	136314482	136316652	83.3333	83.3333	N/A	100	100	28.5405	A	66.6667	83.3333	N/A	83.3333	100	29.1883	A
Cldn2	NM_016675	136335367	136345923	70.3704	85.1852	N/A	96.2963	88.8889	13.5245	A	92.5926	81.4815	N/A	62.963	77.7778	17.9494	A
Morc4	NM_029413	136357475	136405769	9.16031	77.8626	[K27-high]	84.7328	94.6565	2541.37	P	29.0076	65.6489	[K27-high]	72.5191	51.145	419.654	P
Rbm41	NM_153586	136425033	136531171	26.8293	65.0407	N/A	73.5772	68.6992	108.569	A	45.122	48.374	[K27-high]	61.7886	62.6016	224.391	P
Frmpd3	NM_177750	136918545	136967898	78.4173	78.4173	N/A	65.4676	67.6259	18.0711	A	85.6115	80.5755	N/A	66.9065	66.9065	22.394	A
Prps1	NM_021463	136991375	137009747	32.6531	63.2653	[K27-high]	61.2245	65.3061	938.125	P	38.7755	57.1429	[K27-high]	71.4286	63.2653	1525.86	P
Tsc22d3	NM_010286	137075449	137077474	33.3333	55.5556	N/A	100	100	49.1728	A	66.6667	55.5556	N/A	77.7778	100	44.8154	A
Mid2	NM_011845	137212753	137298338	77.6952	78.8104	N/A	63.197	51.3011	49.1649	A	88.8476	68.4015	N/A	59.4796	65.4275	20.7899	A
Tex13	NM_031381	137344676	137347611	6.25	75	N/A	93.75	100	65.4113	A	93.75	75	N/A	87.5	81.25	118.233	A
Vsig1	NM_030181	137442402	137472483	89.1566	86.747	N/A	42.1687	37.3494	7.11609	A	85.5422	75.9036	N/A	39.759	69.8795	7.68618	A
Psmd10	NM_016883	137484419	137491154	9.09091	86.3636	[K27-high]	68.1818	63.6364	344.373	P	18.1818	77.2727	[K27-high]	68.1818	59.0909	439.378	P
Col4a6	NM_053185	137601348	137761528	83.9426	77.0235	N/A	46.8668	41.7755	40.0779	A	76.7624	75.8486	N/A	49.3473	50.5222	40.1433	A
Col4a5	NM_007736	137910421	138122651	81.5951	70.3476	N/A	42.7403	42.3313	34.845	A	68.0982	59.5092	N/A	47.6483	40.8998	44.6015	A
Irs4	NM_010572	138156179	138159404	86.8421	84.2105	N/A	63.1579	55.2632	26.9521	A	92.1053	81.5789	N/A	65.7895	52.6316	23.7726	A
Gucy2f	NM_001007576	138523530	138624257	80.8664	70.3971	N/A	40.7942	36.1011	9.6034	A	89.1697	79.0614	N/A	50.1805	50.1805	10.2552	A
Nxt2	NM_172782	138649383	138672267	66.6667	60.7843	[0]	52.9412	54.902	171.182	P	72.549	56.8627	[0]	50.9804	56.8627	724.847	P
Acsl4	NM_001033600	138755451	138786107	12.9213	41.573	[K27-high]	65.7303	69.1011	355.347	P	34.8315	52.2472	[K27-high]	71.9101	61.236	745.83	P
Tmem164	NM_177592	139116187	139276762	12.357	47.1396	[K27-high]	83.9817	84.897	303.029	P	35.6979	70.0229	[K27-high]	82.151	79.1762	315.665	P
Ammecr1	NM_019496	139289893	139401117	31.2977	47.7099	[K27-high]	66.4122	68.3206	168.944	P	32.4427	56.4885	[K27-high]	78.2443	68.3206	356.268	P
Chrdl1	NM_001114385	139722873	139824103	71.5753	76.0274	N/A	47.9452	37.6712	23.4416	A	90.411	81.1644	N/A	48.2877	44.1781	28.8583	A
Pak3	NM_008778	140128226	140225351	80.4035	75.9366	N/A	47.8386	37.7522	11.9948	A	71.0375	72.9107	N/A	65.7061	56.6282	10.372	A
Capn6	NM_007603	140238190	140254752	85.2941	80.8824	N/A	61.7647	66.1765	123.646	A	42.6471	54.4118	[K27-high]	79.4118	61.7647	2426.3	P
Dcx	NM_001110222	140298187	140365751	81.0427	79.6209	N/A	56.3981	52.6066	16.447	A	82.4645	76.7773	N/A	59.7156	50.7109	15.1481	A
Alg13	NM_026247	140752701	140777126	15.7143	45.7143	[K27-high]	75	75	500.333	P	43.5714	38.5714	N/A	51.4286	50	119.019	A
Trpc5	NM_009428	140817114	140958273	63.1277	74.0316	N/A	49.0674	45.911	19.5782	A	54.6628	63.7016	N/A	73.3142	68.5796	26.7431	A
Zcchc16	NM_001033795	141123450	141556951	100	62.5	N/A	37.5	25	14.4995	A	50	62.5	N/A	50	25	11.9222	A
Lhfpl1	NM_178358	141725880	141775607	83.5714	66.4286	N/A	45	45	11.6168	A	89.2857	76.4286	N/A	48.5714	52.1429	13.9969	A
Amot	NM_153319	141886846	141921193	7.14286	69.3878	[K27-high]	93.8776	93.8776	283.64	P	39.7959	66.3265	N/A	87.7551	90.8163	110.002	A
Htr2c	NM_008312	143507279	143629008	75.0943	48.1132	N/A	41.8868	40.3774	12.6064	A	50.1887	51.1321	N/A	46.6038	40.9434	13.4836	A
Il13ra2	NM_008356	143818756	143832488	83.7838	66.6667	N/A	49.5495	43.2432	5.36869	A	45.9459	55.8559	N/A	52.2523	36.036	6.30772	A
Lrch2	NM_001081173	143907721	143944251	27.7228	51.4851	N/A	49.505	52.4752	14.3582	A	45.5446	37.6238	N/A	35.6436	35.6436	9.81652	A
Ottcluster	NM_011022	144157078	146832853	4.48113	51.6509	N/A	10.6132	8.25472	16.7734	A	21.934	64.8585	[K27-high]	46.2264	13.4434	140.454	P
Alas2	NM_001102446	146986831	147004987	4.6875	82.8125	N/A	46.875	50	30.3622	A	28.125	73.4375	N/A	90.625	79.6875	38.0989	A
Apex2	NM_029943	147006709	147022471	8.88889	55.5556	N/A	57.7778	71.1111	131.63	A	40	64.4444	[K27-high]	82.2222	71.1111	180.517	P
Pfkfb1	NM_008824	147024704	147077964	14.4068	69.4915	[K27-high]	50.8475	55.9322	374.646	P	41.5254	65.2542	[K27-high]	69.4915	64.4068	368.665	P
Tro	NM_001002272	147080370	147090270	60	65.7143	N/A	65.7143	68.5714	42.8456	A	40	60	[K27-high]	85.7143	71.4286	174.987	P
Gnl3l	NM_198110	147420795	147448477	3.22581	61.2903	[K27-high]	63.4409	65.5914	1015.37	P	24.7312	54.8387	[K27-high]	79.5699	55.914	588.786	P
Fgd1	NM_008001	147482288	147523174	6.83761	60.6838	[K27-high]	79.4872	82.0513	761.949	P	34.188	62.3932	[K27-high]	71.7949	70.0855	244.099	P
Tsr2	NM_175146	147524967	147530964	9.52381	71.4286	[K27-high]	80.9524	90.4762	296.61	P	19.0476	71.4286	[K27-high]	85.7143	76.1905	299.52	P
Fam120c	NM_198105	147779000	147904252	61.9048	62.585	N/A	55.4422	53.4014	31.4685	A	39.4558	55.7823	N/A	65.6463	55.4422	24.8762	A
Phf8	NM_177201	147957253	148065727	16.2602	50.813	[K27-high]	56.0976	51.2195	296.626	P	38.2114	43.4959	[K27-high]	63.0081	51.626	200.487	P
Huwe1	NM_021523	148269877	148368107	10.5413	72.6496	[K27-high]	48.1481	53.8462	889.009	P	38.1766	57.8348	[K27-high]	78.9174	54.7009	1112.44	P
Hsd17b10	NM_016763	148436584	148438774	0	100	[K27-high]	100	100	964.408	P	16.6667	100	[K27-high]	100	100	960.809	P
Ribc1	NM_025660	148439359	148444009	7.69231	92.3077	N/A	92.3077	76.9231	62.7904	A	23.0769	76.9231	N/A	84.6154	69.2308	55.7293	A
Smc1a	NM_019710	148451225	148496278	10.6195	80.531	[K27-high]	46.9027	46.0177	1111.51	P	37.1681	72.5664	[K27-high]	79.646	61.0619	1129.38	P
Iqsec2	NM_001005475	148613820	148658429	83.0645	79.8387	N/A	61.2903	63.7097	61.2712	A	61.2903	70.9677	N/A	74.1935	77.4194	64.551	A
Kdm5c	NM_013668	148668264	148707497	12.2807	0	[K27-low]	50	61.4035	682.541	P	40.3509	0	[K27-low]	87.7193	71.9298	728.828	P
Tspyl2	NM_029836	148772225	148776795	12.5	75	N/A	93.75	100	88.8189	A	37.5	87.5	[K27-high]	87.5	100	289.443	P
Gpr173	NM_027543	148779190	148802654	86.4407	89.8305	N/A	54.2373	54.2373	20.9755	A	33.8983	49.1525	N/A	74.5763	52.5424	25.5629	A
Shroom2	NM_172441	149047552	149057959	9.06516	57.2238	[K27-high]	76.4873	80.7365	203.997	P	32.2946	55.5241	[K27-high]	78.7535	69.9717	158.545	P
Gpr143	NM_010951	149216599	149242774	65.2174	72.4638	N/A	76.8116	73.913	20.0064	A	66.6667	69.5652	N/A	72.4638	72.4638	17.1203	A
Foxr2	NM_001034894	149564642	149566430	100	87.5	N/A	56.25	31.25	37.1781	A	93.75	87.5	N/A	62.5	50	37.0121	A
Rragb	NM_001004154	149575305	149605550	90.1235	85.1852	N/A	37.037	45.679	6.3806	A	40.7407	35.8025	N/A	64.1975	66.6667	17.8544	A
Klf8	NM_173780	149805405	149827394	83.7209	81.3953	N/A	63.9535	75.5814	65.4371	A	33.7209	4.65116	[K27-low]	81.3953	93.0233	364.473	P
Ubqln2	NM_018798	149933065	149934870	33.3333	11.1111	[K27-low]	100	100	182.769	P	55.5556	0	[K27-low]	77.7778	100	718.386	P
Kctd12b	NM_175429	150119698	150130823	88.8889	74.0741	N/A	44.4444	37.037	17.1661	A	81.4815	81.4815	N/A	81.4815	51.8519	20.4001	A
Spin2	NM_001005370	150266836	150268782	83.3333	16.6667	N/A	100	100	60.4045	A	50	66.6667	N/A	83.3333	100	128.739	A
Gm5647	NM_001037167	151010073	151013203	28.5714	0	N/A	28.5714	14.2857	6.15306	A	71.4286	57.1429	N/A	28.5714	14.2857	7.33539	A
Magea6	NM_020019	151358555	151360658	0	28.5714	N/A	28.5714	14.2857	11.8932	A	28.5714	57.1429	N/A	85.7143	14.2857	9.06637	A
Magea5	NM_020018	151383270	151488783	31.3043	37.3913	N/A	23.0435	16.087	4.17214	A	58.2609	77.3913	N/A	63.0435	37.8261	3.44866	A
Magea1	NM_020015	151523309	151524271	60	80	N/A	40	20	4.72854	A	40	80	N/A	60	20	8.35156	A
Sat1	NM_009121	151648177	151650500	0	50	[K27-high]	100	100	840.402	P	25	75	[K27-high]	100	100	1279.64	P
Acot9	NM_019736	151704651	151731708	20.5882	45.5882	[K27-high]	57.3529	54.4118	851.138	P	41.1765	41.1765	[K27-high]	69.1176	55.8824	905.747	P
Prdx4	NM_016764	151759028	151772654	19.5122	51.2195	[K27-high]	80.4878	73.1707	569.043	P	51.2195	46.3415	[K27-high]	58.5366	60.9756	1347.01	P
Ptchd1	NM_001093750	152008681	152021282	87.5	46.875	N/A	34.375	25	4.38564	A	59.375	71.875	N/A	37.5	46.875	4.80449	A
Phex	NM_011077	153600350	153852329	70.7361	33.3932	N/A	44.1652	44.7038	10.8519	A	64.991	66.2478	N/A	44.8833	42.0108	10.1824	A
Mbtps2	NM_172307	153973380	154036324	11.2583	5.29801	[K27-low]	82.7815	89.404	422.412	P	42.3841	5.29801	[K27-low]	71.5232	83.4437	681.495	P
Smpx	NM_025357	154141024	154158951	88.8112	60.8392	N/A	46.1538	40.5594	14.3265	A	86.014	83.2168	N/A	64.3357	48.951	15.9837	A
Klhl34	NM_001081667	154256672	154258167	16.6667	0	N/A	83.3333	100	25.8162	A	50	50	N/A	16.6667	50	30.2307	A
Cnksr2	NM_177751	154261834	154480529	78.0357	41.0714	N/A	43.9286	42.1429	7.47142	A	63.0357	52.5	N/A	46.7857	43.5714	9.49618	A
Rps6ka3	NM_148945	155694254	155801152	53.9855	29.3478	N/A	43.1159	47.4638	97.3753	A	32.971	45.2899	[K27-high]	63.7681	44.5652	328.78	P
Eif1ax	NM_025437	155814554	155820329	12.5	18.75	[K27-low]	50	68.75	773.45	P	25	43.75	[K27-high]	75	50	661.836	P
Mtap7d2	NM_001081124	155897154	155936515	78.3505	76.2887	N/A	65.9794	64.9485	39.4696	A	83.5052	74.2268	N/A	57.732	54.6392	25.5808	A
A830080D01Rik	NM_001033472	155986852	156012403	12.5	36.1111	[K27-high]	70.8333	81.25	607.511	P	34.7222	49.3056	N/A	70.1389	54.8611	88.084	A
Sh3kbp1	NM_021389	156065826	156410809	39.4967	64.442	N/A	71.116	64.9891	39.4817	A	37.4179	67.2867	[K27-high]	82.2757	77.7899	178.522	P
Pdha1	NM_008810	156561724	156576108	7.5	50	[K27-high]	72.5	75	969.736	P	30	77.5	[K27-high]	82.5	75	1530.46	P
Gpr64	NM_001079847	156876197	156934229	61.9048	74.8299	N/A	68.3673	55.7823	12.2031	A	79.5918	68.7075	N/A	64.2857	69.3878	11.3363	A
Phka2	NM_172783	156941001	157028579	9.17874	65.7005	[K27-high]	68.1159	69.0821	237.825	P	33.8164	63.7681	[K27-high]	76.8116	68.599	358.986	P
Ppef1	NM_011147	157079956	157173411	60.8491	66.9811	N/A	51.4151	51.8868	11.2131	A	73.1132	58.4906	N/A	56.1321	51.8868	10.7663	A
Cdkl5	NM_001024624	157232667	157365951	54.7094	70.5411	N/A	58.9178	52.9058	29.2054	A	39.6794	54.7094	N/A	60.3206	56.513	64.4764	A
Scml2	NM_133194	157555402	157694130	87.156	84.4037	N/A	39.4495	37.3089	12.961	A	75.5352	74.3119	N/A	45.2599	35.1682	10.4653	A
Rai2	NM_001103367	158215535	158217042	64.497	75.7396	N/A	69.8225	64.497	7.23407	A	85.7988	84.0237	N/A	59.7633	62.1302	6.43441	A
Nhs	NM_001081052	158278453	158596982	43.8453	79.4842	N/A	73.5053	67.8781	70.5625	A	82.7667	80.891	N/A	54.6307	60.9613	48.3743	A
Reps2	NM_178256	158855739	159081255	58.6716	71.0332	N/A	51.6605	47.2325	20.9051	A	76.1993	71.2177	N/A	58.8561	59.2251	22.1346	A
Rbbp7	NM_009031	159199007	159267256	9.58084	52.6946	[K27-high]	67.6647	82.0359	2718.11	P	35.9281	38.9222	[K27-high]	82.0359	82.0359	3257.41	P
Syap1	NM_025932	159295979	159326204	7.22892	40.9639	N/A	66.2651	75.9036	82.5334	A	27.7108	22.8916	[K27-low]	67.4699	60.241	171.181	P
Ctps2	NM_018737	159339328	159467150	10.6918	49.3711	[K27-high]	67.9245	66.6667	158.629	P	34.5912	70.7547	[K27-high]	73.5849	78.9308	188.06	P
Grpr	NM_008177	159952847	159986729	26.5957	74.4681	N/A	53.1915	41.4894	10.3452	A	77.6596	72.3404	N/A	48.9362	59.5745	14.6541	A
Ap1s2	NM_026887	160349450	160369829	39.6552	77.5862	N/A	62.069	55.1724	72.7675	A	39.6552	41.3793	N/A	62.069	58.6207	85.1813	A
Zrsr2	NM_009453	160374559	160396157	10	0	[K27-low]	61.6667	80	181.707	P	55	51.6667	[K27-high]	73.3333	58.3333	231.851	P
Car5b	NM_019513	160417466	160452725	41.7391	78.2609	N/A	85.2174	82.6087	52.7127	A	76.5217	68.6957	N/A	60	62.6087	26.5569	A
Siah1b	NM_009173	160508636	160513981	11.7647	11.7647	N/A	88.2353	94.1176	126.163	A	41.1765	52.9412	N/A	82.3529	88.2353	91.139	A
Tmem27	NM_020626	160528384	160556053	67.6056	78.8732	N/A	59.1549	53.5211	5.31138	A	90.1408	74.6479	N/A	60.5634	67.6056	7.23881	A
Ace2	NM_027286	160578790	160625222	70.7317	79.6748	N/A	53.6585	55.2846	9.10423	A	86.1789	80.4878	N/A	65.8537	64.2276	9.85227	A
Pir	NM_027153	160709737	160810091	12.6016	37.8049	N/A	61.7886	58.9431	76.8413	A	65.0407	61.7886	N/A	58.9431	59.7561	77.2733	A
Figf	NM_010216	160811965	160839940	18.4211	18.4211	N/A	78.9474	89.4737	50.5792	A	76.3158	64.4737	N/A	78.9474	69.7368	44.7444	A
Piga	NM_011081	160861094	160869709	4.87805	19.5122	[K27-low]	73.1707	78.0488	170.739	P	34.1463	70.7317	[K27-high]	82.9268	73.1707	196.395	P
Asb11	NM_026853	160875047	160896041	46.7742	29.0323	N/A	82.2581	83.871	26.4224	A	74.1935	80.6452	N/A	75.8065	53.2258	26.2544	A
Asb9	NM_027027	160944555	160977343	57.4713	9.1954	N/A	51.7241	47.1264	16.523	A	82.7586	78.1609	N/A	59.7701	72.4138	23.9454	A
Mospd2	NM_029730	161376726	161418035	5.60748	0	[K27-low]	73.8318	73.8318	160.844	P	42.0561	53.271	[K27-high]	64.486	50.4673	189.773	P
Fancb	NM_175027	161420579	161435000	2.38095	2.38095	N/A	95.2381	88.0952	93.9781	A	30.9524	47.619	[K27-high]	76.1905	76.1905	203.987	P
Glra2	NM_183427	161568343	161764699	40.7725	4.93562	N/A	49.7854	48.4979	8.7249	A	51.2876	43.3476	N/A	44.206	44.6352	7.42282	A
Gemin8	NM_146238	162618643	162627274	18.1818	9.09091	N/A	81.8182	81.8182	93.4013	A	72.7273	72.7273	N/A	81.8182	100	120.983	A
Gpm6b	NM_023122	162677365	162824887	51.2563	42.7136	N/A	66.0804	65.5779	26.1299	A	87.9397	75.1256	N/A	63.3166	62.5628	24.6982	A
Ofd1	NM_177429	162829155	162877922	13.5135	18.018	[K27-low]	57.6577	56.7568	185.639	P	39.6396	49.5495	N/A	56.7568	47.7477	133.76	A
Rab9	NM_019773	162895192	162917622	6.77966	20.339	[K27-low]	98.3051	98.3051	182.006	P	35.5932	62.7119	[K27-high]	84.7458	86.4407	162.857	P
Egfl6	NM_019397	162961919	163023270	31.3609	36.0947	N/A	82.2485	82.8402	21.9884	A	82.2485	76.9231	N/A	74.5562	73.9645	15.5027	A
Tmsb4x	NM_021278	163645027	163647081	33.3333	33.3333	[K27-high]	100	100	809.438	P	33.3333	83.3333	[K27-high]	100	100	843.502	P
Tlr8	NM_133212	163680710	163701646	67.6471	76.4706	N/A	52.9412	50	14.9674	A	82.3529	67.6471	N/A	67.6471	58.8235	14.5117	A
Tlr7	NM_133211	163743650	163767553	54.4118	70.5882	N/A	73.5294	69.1176	5.94454	A	89.7059	76.4706	N/A	63.2353	70.5882	7.58259	A
Prps2	NM_026662	163786904	163820291	15.6863	49.0196	[K27-high]	67.6471	68.6275	229.959	P	23.5294	62.7451	[K27-high]	63.7255	60.7843	555.048	P
Frmpd4	NM_001033330	163912082	163924604	68.0818	69.6541	N/A	46.2264	40.7233	14.3414	A	82.7044	75.3145	N/A	38.9937	43.5535	15.3362	A
Msl31	NM_010832	165093479	165111569	12.2449	46.9388	[K27-high]	87.7551	89.7959	169.89	P	36.7347	55.102	[K27-high]	91.8367	95.9184	2643.13	P
Arhgap6	NM_009707	165234419	165740896	71.273	65.1591	N/A	56.1139	49.5812	23.5258	A	40.1173	27.3032	[K27-low]	85.8459	85.6784	470.434	P
Hccs	NM_008222	165750798	165757240	20	36	[K27-high]	76	56	547.605	P	20	36	[K27-high]	96	76	573.39	P
Mid1	NM_010797	166364957	166428104	71.9403	65.6716	[0]	62.3881	60.597	180.745	P	75.5224	62.6866	N/A	56.7164	61.194	123.056	A

## Sheet: addfile2D
Additional file 2D. Genomic regions covered by the FISH probes used in this study.
Region name	Probe name	Coordinates		[H3K27me3 class]	[H3K27me3 class]	Gene symbol
		(NCBI37/mm9)		in TS cells	in XEN cells
		start	end
Tcfe3	WI1-2549F19	7318371	7354384	[K27-low]	[K27-high]	Tcfe3
Kdm6a	RP23-214H5	17700199	17912535	N/A	N/A	Dusp21
				[K27-high]	[K27-low]	Kdm6a
Nkap	RP23-152A6	34604953	34741119	N/A	N/A	Upf3b
				N/A	[K27-low]	Nkap
				N/A	N/A	Akap14
				[K27-high]	[K27-high]	Ndufa1
Elf4-Aifm1	RP23-260P5	45663482	45865532	N/A	N/A	Bcorl1
				[K27-high]	N/A	Elf4
				[K27-high]	[K27-high]	Aifm1
Flna	WI1-2247I9	71462058	71501642	[K27-low]	[K27-high]	Flna
Taf1-Ogt	RP23-268E9	98725493	98916023	[K27-low]	[K27-high]	Taf1
				[K27-low]	[K27-high]	Ogt
Hdac8	RP23-98C18	99443432	99643075	[K27-high]	[K27-low]	Hdac8
Ftx	WI1-1177B13	100761056	100800083	[K27-low]	[K27-low]	Ftx
Rlim	WI1-2704K12	101145921	101187238	[K27-high]	[K27-high]	Rlim
Atp7a	RP23-183K2	103129477	103317011	N/A	N/A	Magt1
				[K27-high]	[K27-high]	Cox7b
				[K27-high]	[K27-high]	Atp7a
Pgk1	RP23-404E5	103300288	103502309	N/A	N/A	Tlr13
				[K27-high]	[K27-high]	Pgk1
				N/A	[K27-high]	Taf9b
				N/A	N/A	Fnd3c2
Cenpi	RP24-129N19	130768303	130920004	N/A	N/A	Trmt2b
				N/A	N/A	Tmem35
				[K27-low]	[K27-high]	Cenpi
Fgd1	RP23-316O2	147377377	147544291	[K27-high]	[K27-high]	Gnl3l
				[K27-high]	[K27-high]	Fgd1
				[K27-high]	[K27-high]	Tsr2
Kdm5c	RP24-148H21	148594709	148734651	N/A	N/A	Iqsec2
				[K27-low]	[K27-low]	Kdm5c

## Sheet: addfile2E
Additional file 2E. Single cell gene expression data in TS cells differentiated for 3 or 6 days and in XEN cells treated with BMP4 for 5 days.
		X-linked assays								Lineage markers
	Genes	Xist_Xp	Xist_Xm	Ftx_Xp	Ftx_Xm	Jpx_Xp	Jpx_Xm	Pbdc1_Xp	Pbdc1_Xm	Afp	ApoE	Cdx2	Dab2	Dlx3	Elf5	Eomes	Esrrb	Esx1	Fgf4	Foxa2	Fst	Gata3	Gata4	Gata6	Hand1	Id2	Ihh	Klf17	Klf2	Klf4	Klf7	Ng	Nodal	Pdgfra	Plat	Pou5f1	Prl3b1	Prl3d1	Pth1r	Rbp4	Zfp42	Rhox6	Sall4	Snai1	Sox15	Sox2	Sox7	Sparc	Dppa3
Cell type	Sample ID
diff Female TS	D3_TS#1	4.7017e-05	2.98909e-09	2.9147e-285	2.385e-285	1.0357e-297	1.3471e-299	5.11307e-07	1.8665e-301	1.8665e-301	5.08449e-06	1.8665e-301	2.20761e-05	1.8665e-301	1.8665e-301	1.8665e-301	1.55126e-07	0.000141975	3.10253e-08	1.8665e-301	1.8665e-301	1.41457e-05	1.8665e-301	1.8665e-301	7.65304e-05	2.38824e-05	1.8665e-301	1.8665e-301	1.34128e-06	1.8665e-301	1.8665e-301	1.8665e-301	1.8665e-301	2.88867e-06	3.12015e-06	1.8665e-301	1.8665e-301	1.8665e-301	1.8665e-301	1.8665e-301	9.72804e-07	1.8665e-301	8.46464e-06	1.8665e-301	1.8665e-301	1.8665e-301	1.8665e-301	0.000736149	1.8665e-301
diff Female TS	D3_TS#2	9.31932e-05	2.80273e-08	2.9147e-285	2.385e-285	1.0357e-297	1.3471e-299	8.0333e-281	1.8665e-301	1.8665e-301	1.8665e-301	1.8665e-301	8.85881e-07	1.8665e-301	1.8665e-301	1.8665e-301	1.8665e-301	1.38576e-05	7.16973e-07	1.8665e-301	1.8665e-301	1.35501e-05	1.19717e-06	2.28175e-06	0.000135519	1.8665e-301	1.8665e-301	1.8665e-301	1.8665e-301	1.8665e-301	1.8665e-301	1.8665e-301	1.8665e-301	1.8665e-301	1.8665e-301	1.8665e-301	1.40044e-06	1.8665e-301	1.8665e-301	1.8665e-301	2.81235e-07	6.6656e-06	1.8665e-301	1.8665e-301	1.8665e-301	1.8665e-301	1.8665e-301	0.00264757	5.1516e-08
diff Female TS	D3_TS#3	0.000161925	2.03681e-08	1.08337e-09	7.05762e-06	1.0357e-297	1.3471e-299	8.0333e-281	4.46939e-07	1.8665e-301	1.10452e-06	1.8665e-301	1.8665e-301	0.000115413	1.8665e-301	1.8665e-301	1.8665e-301	1.6725e-06	1.00205e-06	1.8665e-301	1.8665e-301	9.70683e-05	1.8665e-301	1.8665e-301	2.87914e-06	1.8665e-301	1.8665e-301	1.8665e-301	1.8665e-301	1.8665e-301	1.78117e-06	2.23357e-06	1.8665e-301	3.88904e-06	1.53343e-06	1.8665e-301	1.8665e-301	1.8665e-301	1.8665e-301	1.8665e-301	6.60059e-06	0.000421537	1.8665e-301	1.8665e-301	8.4234e-06	1.8665e-301	1.8665e-301	0.000226017	1.8665e-301
diff Female TS	D3_TS#4	0.000172335	3.33324e-08	2.9147e-285	2.385e-285	1.0357e-297	1.3471e-299	8.0333e-281	1.8665e-301	1.8665e-301	3.7696e-06	1.8665e-301	1.8665e-301	0.000176395	1.32598e-05	1.8665e-301	1.8665e-301	0.000185929	1.40799e-06	1.8665e-301	1.8665e-301	0.000113592	1.8665e-301	1.8665e-301	1.8665e-301	4.12932e-05	1.8665e-301	1.8665e-301	1.8665e-301	1.8665e-301	1.8665e-301	7.14488e-06	1.8665e-301	2.68146e-06	6.49856e-05	1.8665e-301	2.15521e-09	1.8665e-301	1.8665e-301	1.8665e-301	6.49732e-06	1.8665e-301	1.8665e-301	5.16754e-06	1.8665e-301	1.8665e-301	1.8665e-301	6.78406e-06	1.8665e-301
diff Female TS	D3_TS#5	0.000197467	1.08959e-07	4.09658e-08	6.01082e-06	1.0357e-297	2.48832e-06	8.0333e-281	2.60595e-06	1.8665e-301	1.8665e-301	1.8665e-301	1.8665e-301	0.000128929	1.8665e-301	1.8665e-301	1.8665e-301	5.40466e-05	1.92024e-06	1.8665e-301	1.8665e-301	1.8665e-301	1.8665e-301	1.8665e-301	1.00055e-06	1.8665e-301	1.8665e-301	1.8665e-301	1.8665e-301	5.20576e-05	2.1701e-06	1.8665e-301	1.8665e-301	1.8665e-301	1.8665e-301	1.8665e-301	1.8665e-301	1.8665e-301	1.8665e-301	1.8665e-301	1.05469e-05	0.000510751	4.2924e-06	1.8665e-301	2.56912e-05	1.8665e-301	1.8665e-301	2.60244e-05	1.8665e-301
diff Female TS	D3_TS#6	0.000222184	1.30883e-06	2.9147e-285	3.68599e-06	1.26717e-06	1.3471e-299	8.0333e-281	3.06469e-07	1.8665e-301	1.8665e-301	1.8665e-301	1.8665e-301	1.8665e-301	1.8665e-301	1.8665e-301	1.8665e-301	1.5136e-05	1.8665e-301	1.8665e-301	1.8665e-301	1.21926e-05	1.8665e-301	5.28244e-06	4.37067e-05	1.8665e-301	1.8665e-301	1.8665e-301	1.8665e-301	8.66251e-06	5.30656e-06	1.8665e-301	1.8665e-301	1.82731e-05	1.8665e-301	2.61798e-06	1.8665e-301	1.8665e-301	1.8665e-301	1.8665e-301	1.8665e-301	8.64119e-05	1.8665e-301	1.8665e-301	1.8665e-301	1.8665e-301	1.8665e-301	0.000543741	8.83813e-08
diff Female TS	D3_TS#7	0.000252556	7.61878e-07	2.9147e-285	6.37491e-06	5.36521e-07	1.3471e-299	8.0333e-281	1.23786e-06	1.8665e-301	1.8665e-301	1.8665e-301	5.36145e-07	3.41865e-05	1.8665e-301	1.8665e-301	1.8665e-301	0.000101962	8.70498e-07	1.8665e-301	1.8665e-301	1.8665e-301	1.8665e-301	1.8665e-301	1.8665e-301	5.50056e-05	1.8665e-301	1.8665e-301	1.8665e-301	1.8665e-301	1.8665e-301	6.70289e-06	1.8665e-301	1.8665e-301	6.14548e-07	1.8665e-301	1.8665e-301	1.8665e-301	8.68434e-07	1.8665e-301	1.28839e-06	1.8665e-301	1.8665e-301	7.47238e-06	1.8665e-301	1.8665e-301	1.8665e-301	1.8665e-301	2.18436e-07
diff Female TS	D3_TS#8	0.000278572	4.87764e-08	2.9147e-285	7.56243e-06	1.0357e-297	1.3471e-299	3.04743e-07	1.8665e-301	1.8665e-301	1.8665e-301	1.8665e-301	1.8665e-301	0.000153289	8.28194e-05	1.8665e-301	1.8665e-301	1.8665e-301	3.69935e-06	1.8665e-301	1.8665e-301	2.74788e-05	1.8665e-301	1.8665e-301	1.8665e-301	1.8665e-301	1.8665e-301	1.8665e-301	1.8665e-301	1.8665e-301	1.9596e-06	1.8665e-301	1.8665e-301	1.05666e-05	1.8665e-301	1.8665e-301	1.8665e-301	1.8665e-301	1.8665e-301	1.8665e-301	3.71904e-07	9.63714e-06	3.44995e-07	1.8665e-301	1.8665e-301	1.8665e-301	1.8665e-301	1.8665e-301	1.8665e-301
diff Female TS	D3_TS#9	0.000279218	1.05768e-07	8.15521e-09	5.58983e-06	1.0357e-297	1.3471e-299	1.34515e-07	4.53718e-07	1.8665e-301	1.8665e-301	1.8665e-301	4.8704e-06	1.8665e-301	1.8665e-301	1.8665e-301	1.8665e-301	2.21703e-07	1.2128e-06	1.8665e-301	1.8665e-301	4.31781e-06	1.8665e-301	1.8665e-301	2.96393e-05	1.8665e-301	1.8665e-301	2.02854e-06	4.64849e-06	2.27076e-05	8.77197e-06	1.84971e-06	1.8665e-301	1.2781e-06	1.8665e-301	1.8665e-301	6.94844e-07	1.8665e-301	2.60041e-06	1.8665e-301	8.99479e-06	0.000378893	1.8665e-301	2.6191e-06	7.0161e-06	1.8665e-301	1.8665e-301	0.00042951	1.8665e-301
diff Female TS	D3_TS#10	0.000655647	2.02787e-07	1.63636e-06	8.77358e-10	1.0357e-297	1.3471e-299	8.0333e-281	5.54843e-07	1.8665e-301	5.18993e-06	5.28643e-07	1.8665e-301	1.01825e-06	1.8665e-301	1.8665e-301	1.8665e-301	8.63955e-05	2.53604e-06	1.8665e-301	1.8665e-301	3.62831e-05	1.8665e-301	1.44152e-06	7.94331e-05	1.8665e-301	1.8665e-301	1.8665e-301	1.8665e-301	1.8665e-301	1.8665e-301	1.8665e-301	1.8665e-301	8.68468e-06	1.8665e-301	1.8665e-301	1.8665e-301	1.8665e-301	2.33676e-05	1.8665e-301	8.12497e-07	3.53607e-05	3.54262e-06	1.8665e-301	1.8665e-301	1.8665e-301	1.8665e-301	0.000753631	1.8665e-301
diff Female TS	D3_TS#11	0.000707901	4.00948e-07	2.9147e-285	2.08212e-06	1.30788e-06	2.56041e-06	8.0333e-281	7.25291e-07	1.8665e-301	1.85434e-06	1.8665e-301	1.8665e-301	4.26517e-05	0.000130422	1.8665e-301	1.8665e-301	2.50279e-05	1.8665e-301	1.8665e-301	1.8665e-301	0.000205252	1.8665e-301	1.8665e-301	0.000531132	1.8665e-301	1.8665e-301	1.8665e-301	1.8665e-301	3.08979e-05	2.7916e-06	1.8665e-301	1.8665e-301	3.1085e-05	1.8665e-301	1.8665e-301	1.90987e-07	1.8665e-301	1.8665e-301	1.8665e-301	1.66949e-05	0.00120949	1.8665e-301	6.48246e-06	7.28952e-06	1.8665e-301	1.8665e-301	4.43121e-05	1.8665e-301
diff Female TS	D3_TS#12	0.000833561	1.70092e-06	2.9147e-285	2.79178e-06	3.21731e-06	6.65028e-07	8.0333e-281	1.8665e-301	1.8665e-301	9.79538e-06	1.8665e-301	1.8665e-301	3.30299e-06	1.8665e-301	1.8665e-301	1.8665e-301	1.8665e-301	2.90164e-08	1.8665e-301	1.8665e-301	8.11932e-06	1.8665e-301	1.8665e-301	1.81384e-05	1.8665e-301	1.8665e-301	1.8665e-301	1.8665e-301	1.8665e-301	1.08836e-05	2.98257e-06	1.8665e-301	1.8665e-301	1.8665e-301	8.41195e-06	8.14861e-07	1.8665e-301	7.73576e-06	1.8665e-301	1.8665e-301	0.000153575	4.55829e-07	1.8665e-301	7.49821e-06	1.8665e-301	1.8665e-301	1.8665e-301	1.8665e-301
diff Female TS	D3_TS#13	0.00109413	2.55147e-07	5.42972e-06	3.01855e-06	3.44191e-06	1.41075e-06	2.64632e-06	4.55387e-06	1.8665e-301	1.61304e-06	1.14668e-06	1.8665e-301	8.43365e-07	1.8665e-301	1.8665e-301	1.8665e-301	6.29542e-06	1.34616e-06	1.8665e-301	1.8665e-301	1.8665e-301	1.8665e-301	1.8665e-301	0.00018111	1.8665e-301	1.8665e-301	1.8665e-301	1.8665e-301	1.8665e-301	2.28196e-05	4.44039e-06	1.8665e-301	7.35815e-05	7.52533e-07	1.8665e-301	1.8665e-301	9.70495e-10	1.8665e-301	1.8665e-301	1.17327e-05	0.000824266	1.06457e-06	1.8665e-301	5.6768e-06	1.8665e-301	1.8665e-301	0.00335354	8.98474e-06
diff Female TS	D3_TS#14	2.27855e-05	2.41186e-08	3.24e-280	3.50932e-07	9.7542e-298	5.80566e-07	3.871e-282	6.59458e-08	1.8665e-301	1.8665e-301	1.8665e-301	1.8665e-301	1.27828e-06	1.78507e-06	1.8665e-301	1.8665e-301	9.37737e-06	9.37741e-07	1.8665e-301	1.8665e-301	1.27472e-06	1.8665e-301	1.8665e-301	1.8665e-301	1.8665e-301	1.8665e-301	1.8665e-301	1.8665e-301	1.8665e-301	1.8665e-301	1.21493e-07	1.8665e-301	5.41415e-07	1.98267e-07	1.8665e-301	1.8665e-301	1.8665e-301	1.8665e-301	1.8665e-301	2.53756e-07	5.39192e-05	2.52982e-07	1.95193e-08	1.8665e-301	1.8665e-301	1.8665e-301	1.52995e-05	1.8665e-301
diff Female TS	D3_TS#15	2.85308e-05	1.8665e-301	3.24e-280	3.4011e-291	9.7542e-298	1.8665e-301	3.871e-282	1.8665e-301	1.8665e-301	7.26741e-07	1.8665e-301	1.8665e-301	1.8665e-301	1.8665e-301	1.8665e-301	1.23869e-08	1.79191e-06	2.88067e-06	1.8665e-301	1.8665e-301	1.8665e-301	1.8665e-301	1.8665e-301	2.38013e-07	1.8665e-301	1.8665e-301	1.8665e-301	1.42737e-05	1.8665e-301	1.89235e-06	1.8665e-301	1.8665e-301	1.8665e-301	1.8665e-301	1.8665e-301	1.8665e-301	1.8665e-301	1.8665e-301	1.8665e-301	1.8665e-301	7.11138e-06	3.02117e-07	3.34409e-06	1.8665e-301	1.8665e-301	1.8665e-301	1.92594e-05	1.8665e-301
diff Female TS	D3_TS#16	6.30033e-05	2.40342e-08	3.24e-280	1.22935e-06	9.7542e-298	1.8665e-301	3.871e-282	2.42515e-07	1.8665e-301	1.8665e-301	1.8665e-301	1.8665e-301	1.8665e-301	5.6365e-07	1.8665e-301	8.69006e-07	1.8665e-301	1.8665e-301	1.8665e-301	1.8665e-301	1.8665e-301	1.8665e-301	1.8665e-301	1.38513e-06	1.8665e-301	1.8665e-301	1.8665e-301	4.20008e-05	1.11889e-05	1.93196e-05	6.90616e-06	1.8665e-301	1.8665e-301	1.8665e-301	1.8665e-301	5.74051e-06	1.8665e-301	1.8665e-301	1.8665e-301	6.21028e-07	7.76527e-05	2.914e-07	3.89594e-06	1.43585e-06	1.8665e-301	1.8665e-301	0.000248239	1.8665e-301
diff Female TS	D3_TS#17	6.62593e-05	1.8665e-301	3.24e-280	2.37265e-06	9.7542e-298	1.8665e-301	3.871e-282	8.82223e-08	1.8665e-301	1.83262e-06	2.11998e-07	1.8665e-301	1.8665e-301	1.8665e-301	1.8665e-301	1.8665e-301	3.56101e-06	1.8665e-301	1.8665e-301	1.8665e-301	4.33652e-06	1.8665e-301	1.8665e-301	1.8665e-301	1.8665e-301	1.8665e-301	1.8665e-301	1.8665e-301	1.8665e-301	1.8665e-301	6.09576e-06	1.8665e-301	1.8665e-301	1.8665e-301	1.8665e-301	2.50955e-06	1.8665e-301	7.08573e-07	1.8665e-301	7.33371e-08	5.48575e-06	3.03351e-07	1.8665e-301	8.3702e-07	1.8665e-301	1.8665e-301	0.000271413	1.8665e-301
diff Female TS	D3_TS#18	7.37115e-05	1.59152e-08	3.24e-280	3.24761e-07	9.7542e-298	1.8665e-301	3.871e-282	1.8665e-301	1.8665e-301	1.8665e-301	1.8665e-301	6.22866e-06	1.8665e-301	1.8665e-301	1.8665e-301	1.8665e-301	7.67767e-06	1.8665e-301	1.8665e-301	1.8665e-301	6.97045e-06	1.8665e-301	7.82249e-07	2.21537e-06	1.8665e-301	1.8665e-301	1.8665e-301	1.8665e-301	1.8665e-301	2.095e-06	1.8665e-301	1.8665e-301	2.26004e-07	7.98642e-07	1.8665e-301	2.24876e-06	1.8665e-301	3.2525e-07	1.8665e-301	1.8665e-301	1.8665e-301	1.8665e-301	1.8665e-301	1.8665e-301	1.8665e-301	1.8665e-301	0.000377989	1.8665e-301
diff Female TS	D3_TS#19	8.01391e-05	3.47588e-08	3.24e-280	3.4011e-291	9.7542e-298	1.8665e-301	3.871e-282	5.64245e-07	1.8665e-301	8.18361e-07	1.8665e-301	2.07599e-06	1.8665e-301	1.8665e-301	1.8665e-301	8.02109e-10	2.52562e-06	2.9008e-06	1.8665e-301	1.24442e-05	9.7529e-06	1.8665e-301	1.8665e-301	6.03863e-07	1.8665e-301	1.8665e-301	1.8665e-301	1.8665e-301	1.8665e-301	5.40715e-06	1.32952e-07	1.8665e-301	1.8665e-301	1.8665e-301	1.8665e-301	3.10981e-06	1.8665e-301	2.06494e-06	1.8665e-301	8.55913e-07	1.8665e-301	1.4257e-06	6.26171e-06	1.8665e-301	1.8665e-301	1.8665e-301	0.000819599	1.8665e-301
diff Female TS	D3_TS#20	9.73861e-05	1.45164e-08	3.1052e-06	2.99824e-06	9.7542e-298	1.24593e-06	3.871e-282	6.93715e-08	1.8665e-301	1.56363e-06	1.8665e-301	1.8665e-301	2.90258e-06	2.81767e-06	1.8665e-301	1.8665e-301	5.96607e-05	1.8665e-301	1.8665e-301	1.8665e-301	1.8665e-301	1.8665e-301	5.16415e-07	5.81718e-07	1.8665e-301	1.8665e-301	1.8665e-301	1.8665e-301	1.8665e-301	1.8665e-301	1.82423e-06	1.8665e-301	4.54071e-06	1.8665e-301	1.8665e-301	1.8665e-301	1.8665e-301	1.8665e-301	1.8665e-301	1.28591e-06	0.000123217	1.79333e-06	2.40176e-06	8.34052e-07	1.8665e-301	1.8665e-301	0.000226358	1.8665e-301
diff Female TS	D3_TS#21	0.000107502	9.84581e-08	3.24e-280	1.44515e-06	9.7542e-298	1.8665e-301	3.871e-282	1.28462e-07	1.8665e-301	1.49816e-06	1.8665e-301	1.8665e-301	7.98971e-06	1.8665e-301	1.8665e-301	1.8665e-301	9.82319e-06	4.12427e-08	2.11787e-06	1.8665e-301	1.8665e-301	1.8665e-301	1.8665e-301	2.40802e-07	1.8665e-301	1.8665e-301	1.8665e-301	7.35346e-07	1.8665e-301	1.8665e-301	1.8665e-301	1.8665e-301	4.02455e-06	1.8665e-301	1.8665e-301	5.16989e-06	1.8665e-301	1.8665e-301	1.8665e-301	2.81751e-06	0.000149896	5.97021e-07	2.06749e-06	6.57306e-06	1.8665e-301	1.8665e-301	1.2238e-05	1.8665e-301
diff Female TS	D3_TS#22	0.000121302	2.88241e-08	3.24e-280	2.1577e-06	9.7542e-298	1.8665e-301	3.871e-282	1.09332e-07	1.8665e-301	1.39647e-06	1.8665e-301	1.8665e-301	7.03749e-06	1.8665e-301	1.8665e-301	1.8665e-301	2.90968e-06	1.8665e-301	1.8665e-301	1.8665e-301	1.17921e-05	1.8665e-301	1.8665e-301	1.8665e-301	1.8665e-301	1.8665e-301	1.8665e-301	1.8665e-301	1.8665e-301	1.8665e-301	2.31503e-06	1.8665e-301	1.8665e-301	1.8665e-301	1.8665e-301	1.8665e-301	1.8665e-301	1.8665e-301	1.8665e-301	1.8665e-301	3.39246e-05	1.8665e-301	2.49821e-06	1.8665e-301	1.8665e-301	1.8665e-301	0.000126027	1.8665e-301
diff Female TS	D3_TS#23	0.00015138	7.21323e-08	1.0684e-07	1.30014e-06	9.7542e-298	1.95337e-06	3.871e-282	2.15982e-06	1.8665e-301	1.8665e-301	1.8665e-301	1.8665e-301	1.48327e-05	2.83359e-06	1.8665e-301	1.8665e-301	4.6527e-05	1.8665e-301	1.8665e-301	1.8665e-301	5.56066e-06	1.8665e-301	1.8665e-301	2.35684e-06	1.8665e-301	1.8665e-301	1.8665e-301	9.33229e-06	1.8665e-301	1.8665e-301	5.21613e-06	1.8665e-301	1.8665e-301	1.8665e-301	1.8665e-301	3.09739e-06	1.8665e-301	1.8665e-301	1.8665e-301	4.73032e-06	0.000496009	1.08739e-06	1.0287e-07	1.8665e-301	1.8665e-301	1.8665e-301	5.71601e-05	4.03828e-07
diff Female TS	D3_TS#24	0.000154713	1.47128e-07	3.24e-280	4.65383e-06	9.7542e-298	1.8665e-301	3.871e-282	1.8665e-301	1.8665e-301	1.8665e-301	1.8665e-301	1.8665e-301	5.70442e-06	3.20587e-06	1.8665e-301	1.8665e-301	1.26317e-06	1.8665e-301	1.8665e-301	1.8665e-301	1.8665e-301	1.8665e-301	1.8665e-301	1.8665e-301	1.8665e-301	1.8665e-301	1.8665e-301	1.8665e-301	1.8665e-301	1.8665e-301	3.41176e-06	1.8665e-301	2.22631e-06	5.3738e-05	1.8665e-301	1.8665e-301	1.8665e-301	1.20034e-06	1.8665e-301	1.8665e-301	0.000189617	1.8665e-301	1.4633e-06	1.8665e-301	1.8665e-301	1.8665e-301	6.77708e-06	1.8665e-301
diff Female TS	D3_TS#25	0.000155812	7.32868e-08	3.24e-280	1.24216e-06	9.7542e-298	1.8665e-301	2.48928e-07	6.30642e-07	1.8665e-301	1.70433e-06	1.8665e-301	1.8665e-301	2.13312e-06	1.8665e-301	1.8665e-301	4.14222e-08	6.95865e-05	1.85726e-06	1.8665e-301	1.8665e-301	1.09874e-05	1.8665e-301	1.8665e-301	1.18873e-05	0.000104312	1.8665e-301	1.8665e-301	1.54941e-05	3.48477e-05	1.38558e-06	1.8665e-301	1.8665e-301	1.15124e-06	1.8665e-301	1.8665e-301	2.88395e-06	1.8665e-301	1.8665e-301	1.8665e-301	4.19961e-06	0.000207084	6.08521e-07	6.84708e-06	1.81649e-06	1.8665e-301	1.8665e-301	0.00125231	9.43687e-07
diff Female TS	D3_TS#26	0.00017995	1.15106e-07	3.24e-280	3.4011e-291	9.7542e-298	1.8665e-301	3.871e-282	2.66113e-07	1.8665e-301	1.96481e-06	1.8665e-301	1.8665e-301	1.8665e-301	1.8665e-301	1.8665e-301	2.64551e-06	8.58935e-06	1.8665e-301	1.8665e-301	1.8665e-301	2.55783e-05	1.15693e-06	1.8665e-301	4.34987e-05	1.8665e-301	1.8665e-301	1.8665e-301	1.8665e-301	5.16877e-06	1.8665e-301	1.8665e-301	1.8665e-301	2.24252e-06	1.8665e-301	1.8665e-301	1.8665e-301	1.8665e-301	1.8665e-301	1.8665e-301	2.97339e-06	2.16408e-06	5.31501e-07	1.8665e-301	1.8665e-301	1.8665e-301	2.19822e-07	0.000608496	1.8665e-301
diff Female TS	D3_TS#27	0.000210056	6.27547e-08	3.24e-280	3.4011e-291	9.7542e-298	1.8665e-301	7.22369e-07	5.25586e-07	1.8665e-301	1.8665e-301	1.8665e-301	3.83943e-06	1.8665e-301	1.8665e-301	1.8665e-301	1.8665e-301	3.39235e-05	1.8665e-301	1.8665e-301	1.8665e-301	1.95471e-06	1.8665e-301	7.18333e-07	1.65028e-06	1.8665e-301	1.8665e-301	1.8665e-301	1.8665e-301	4.18589e-05	8.75749e-06	2.88034e-06	1.8665e-301	1.8665e-301	1.8665e-301	1.8665e-301	8.16346e-06	1.8665e-301	1.8665e-301	1.8665e-301	5.31811e-06	1.8665e-301	1.8665e-301	1.97387e-06	8.77622e-07	1.8665e-301	1.8665e-301	0.000333092	1.8665e-301
diff Female TS	D3_TS#28	0.000248792	9.81621e-08	5.74286e-10	8.22046e-06	3.01786e-06	1.8665e-301	3.871e-282	1.8665e-301	1.8665e-301	1.8665e-301	1.8665e-301	1.8665e-301	3.80771e-06	1.8665e-301	1.8665e-301	1.8665e-301	5.20706e-05	1.8665e-301	1.8665e-301	1.8665e-301	1.8665e-301	1.8665e-301	7.04608e-07	1.05198e-06	1.8665e-301	1.8665e-301	1.8665e-301	1.8665e-301	1.73489e-05	9.42094e-07	2.18063e-06	1.8665e-301	2.93748e-06	1.8665e-301	1.8665e-301	4.5037e-06	1.8665e-301	1.55591e-05	1.8665e-301	1.41623e-06	0.000252676	2.15318e-06	2.48602e-06	2.94093e-06	1.8665e-301	1.8665e-301	0.000455102	1.8665e-301
diff Female TS	D3_TS#29	0.000264531	1.8854e-07	3.24e-280	2.45154e-06	9.7542e-298	1.8665e-301	3.93518e-07	2.25172e-09	1.8665e-301	3.78206e-06	1.8665e-301	1.8665e-301	1.8665e-301	1.8665e-301	1.8665e-301	1.8665e-301	1.8665e-301	4.55437e-07	1.8665e-301	1.8665e-301	6.548e-06	1.8665e-301	1.8665e-301	5.72003e-06	1.8665e-301	1.8665e-301	1.8665e-301	1.8665e-301	9.94768e-06	6.77792e-06	1.8665e-301	1.8665e-301	1.8665e-301	1.8665e-301	1.8665e-301	1.08707e-05	1.8665e-301	1.8665e-301	1.8665e-301	1.11146e-06	6.73003e-05	2.51635e-07	2.52414e-06	1.8665e-301	1.8665e-301	1.8665e-301	1.06403e-05	1.8665e-301
diff Female TS	D3_TS#30	0.000285773	1.12317e-07	3.24e-280	3.88971e-06	9.7542e-298	2.27809e-06	3.871e-282	1.8665e-301	1.8665e-301	9.10486e-07	1.8665e-301	1.8665e-301	1.72905e-05	1.8665e-301	1.8665e-301	1.8665e-301	9.73589e-05	1.8665e-301	1.8665e-301	1.8665e-301	5.16955e-05	1.8665e-301	7.8019e-07	1.15186e-05	1.8665e-301	1.8665e-301	1.8665e-301	5.3853e-06	6.8568e-06	6.75937e-06	1.8665e-301	1.8665e-301	1.66565e-05	1.8665e-301	1.8665e-301	1.8665e-301	1.8665e-301	1.8665e-301	1.8665e-301	2.39809e-06	1.8665e-301	2.11831e-06	1.8665e-301	2.2212e-06	1.8665e-301	1.8665e-301	0.000382824	1.8665e-301
diff Female TS	D3_TS#31	0.000297861	1.28323e-07	3.24e-280	3.37756e-06	9.7542e-298	1.8665e-301	3.871e-282	2.22523e-07	1.8665e-301	1.77809e-06	1.8665e-301	5.50122e-07	2.34731e-06	1.8665e-301	1.8665e-301	1.8665e-301	0.000140027	1.85862e-06	1.8665e-301	1.8665e-301	2.85876e-06	1.8665e-301	1.8665e-301	7.21067e-06	1.8665e-301	1.8665e-301	1.8665e-301	2.7422e-06	2.03672e-06	1.08605e-06	1.8665e-301	1.8665e-301	1.8665e-301	1.8665e-301	1.17412e-06	3.91655e-06	1.8665e-301	1.8665e-301	1.8665e-301	1.95112e-06	0.000732539	1.3197e-06	3.37234e-06	1.8665e-301	1.8665e-301	1.8665e-301	0.00027541	1.8665e-301
diff Female TS	D3_TS#32	0.000324681	1.4866e-07	3.24e-280	2.20825e-06	9.7542e-298	2.93601e-06	3.871e-282	5.59617e-07	1.8665e-301	1.68344e-07	1.8665e-301	3.832e-07	2.36229e-06	1.8665e-301	1.8665e-301	1.8665e-301	0.000129026	6.38732e-08	1.8665e-301	1.8665e-301	1.86797e-05	7.16706e-07	1.8665e-301	1.14996e-06	1.8665e-301	1.8665e-301	1.7757e-06	1.58726e-05	1.36996e-05	5.38524e-07	1.8665e-301	1.8665e-301	1.8665e-301	1.8665e-301	1.8665e-301	1.8665e-301	1.8665e-301	1.8665e-301	1.8665e-301	9.04177e-06	0.000167378	1.8665e-301	8.04917e-06	1.8665e-301	1.8665e-301	1.8665e-301	0.000317698	1.8665e-301
diff Female TS	D3_TS#33	0.000325282	9.63726e-07	3.24e-280	3.4011e-291	9.7542e-298	1.8665e-301	3.94076e-07	3.51614e-07	1.8665e-301	2.41309e-06	1.8665e-301	1.8665e-301	3.49605e-05	1.8665e-301	1.8665e-301	2.10476e-08	0.000116816	1.73238e-06	1.8665e-301	1.8665e-301	2.87661e-05	1.8665e-301	1.8665e-301	2.97885e-07	1.8665e-301	1.8665e-301	1.8665e-301	1.8665e-301	3.0992e-05	1.8665e-301	1.8665e-301	1.8665e-301	2.22032e-06	1.8665e-301	1.8665e-301	3.83797e-06	1.8665e-301	1.8665e-301	1.8665e-301	3.91924e-06	0.000217114	3.36287e-07	1.8665e-301	4.20158e-06	1.8665e-301	1.8665e-301	4.6112e-05	1.8665e-301
diff Female TS	D3_TS#34	0.000362611	1.64723e-07	9.88049e-10	2.7092e-06	9.7542e-298	1.8665e-301	3.871e-282	1.8665e-301	1.8665e-301	1.8665e-301	1.8665e-301	1.8665e-301	4.32225e-06	1.8665e-301	1.8665e-301	6.0624e-09	0.00025759	1.8665e-301	1.8665e-301	1.8665e-301	1.8665e-301	1.8665e-301	1.8665e-301	8.30984e-07	1.8665e-301	1.8665e-301	1.8665e-301	1.69222e-06	4.16863e-07	1.8665e-301	1.8665e-301	1.8665e-301	1.8665e-301	1.8665e-301	1.8665e-301	2.22172e-06	1.8665e-301	1.8665e-301	1.8665e-301	3.12722e-07	0.00147928	1.8665e-301	1.8665e-301	1.8665e-301	1.8665e-301	1.8665e-301	7.73691e-05	1.8665e-301
diff Female TS	D3_TS#35	0.000384254	3.94074e-07	3.24e-280	2.85385e-06	9.7542e-298	2.04205e-07	3.871e-282	3.67265e-07	1.8665e-301	2.1172e-06	1.8665e-301	1.8665e-301	1.13242e-06	1.8665e-301	1.8665e-301	1.8665e-301	3.88658e-06	1.8665e-301	1.8665e-301	1.8665e-301	4.20404e-06	1.8665e-301	1.8665e-301	1.74245e-05	1.8665e-301	1.8665e-301	1.8665e-301	1.8665e-301	1.8665e-301	2.23397e-06	5.127e-06	1.8665e-301	1.56885e-05	1.8665e-301	2.74075e-06	6.07688e-06	1.8665e-301	1.8665e-301	1.8665e-301	1.69054e-06	0.00039266	2.21033e-08	3.52009e-06	2.95835e-06	1.8665e-301	1.8665e-301	0.000191792	1.8665e-301
diff Female TS	D3_TS#36	0.00039486	2.11267e-07	3.24e-280	3.4011e-291	9.7542e-298	1.8665e-301	9.55675e-07	3.50635e-07	1.8665e-301	1.8665e-301	1.8665e-301	1.8665e-301	1.8665e-301	1.8665e-301	1.8665e-301	2.38968e-08	1.8665e-301	1.8665e-301	1.8665e-301	4.50767e-07	1.8665e-301	1.8665e-301	2.30808e-06	7.62372e-06	1.8665e-301	1.8665e-301	1.8665e-301	1.8665e-301	1.8665e-301	5.36813e-06	1.69696e-06	1.8665e-301	6.76119e-06	1.8665e-301	1.8665e-301	2.60388e-06	1.8665e-301	1.8665e-301	1.8665e-301	2.69003e-06	1.8665e-301	1.73034e-07	2.81524e-06	1.8665e-301	1.8665e-301	1.8665e-301	0.000977894	1.8665e-301
diff Female TS	D3_TS#37	0.000402548	2.47312e-07	3.24e-280	1.87434e-06	9.7542e-298	1.01621e-06	3.871e-282	5.6885e-07	1.8665e-301	5.87105e-07	1.8665e-301	2.89457e-07	1.08251e-05	0.000103389	1.8665e-301	6.45662e-09	1.8665e-301	1.8665e-301	1.8665e-301	1.8665e-301	6.40728e-05	1.8665e-301	1.8665e-301	1.8665e-301	1.8665e-301	1.8665e-301	1.8665e-301	4.46605e-07	3.08373e-06	1.8665e-301	1.8665e-301	1.8665e-301	1.8665e-301	1.01478e-05	1.8665e-301	9.21848e-07	1.8665e-301	2.48213e-07	1.8665e-301	5.31974e-06	7.98993e-05	9.96116e-07	1.48192e-06	1.53723e-06	1.8665e-301	1.8665e-301	1.8665e-301	1.8665e-301
diff Female TS	D3_TS#38	0.000437443	5.28732e-06	8.83694e-10	9.31782e-06	9.7542e-298	1.13283e-06	3.871e-282	6.68155e-07	1.8665e-301	8.00769e-07	1.8665e-301	1.8665e-301	3.42314e-05	1.8665e-301	1.8665e-301	3.17361e-08	8.94524e-06	1.8665e-301	1.8665e-301	1.8665e-301	2.61666e-05	1.8665e-301	1.8665e-301	1.8665e-301	1.8665e-301	1.8665e-301	1.8665e-301	1.8665e-301	1.8665e-301	7.00761e-07	1.8665e-301	1.8665e-301	7.47224e-06	8.42122e-06	1.8665e-301	4.52109e-06	1.8665e-301	1.8665e-301	1.8665e-301	1.02139e-05	0.000145158	6.1785e-07	2.6222e-06	6.43162e-06	1.8665e-301	1.8665e-301	1.8665e-301	1.8665e-301
diff Female TS	D3_TS#39	0.000438982	2.25827e-06	1.5822e-06	3.00176e-06	8.82776e-07	7.60764e-07	3.871e-282	1.43323e-07	1.8665e-301	1.8665e-301	1.8665e-301	1.8665e-301	2.68317e-06	1.8665e-301	1.8665e-301	1.8665e-301	1.82622e-05	1.8665e-301	1.8665e-301	1.8665e-301	2.74631e-06	1.8665e-301	1.8665e-301	3.82929e-07	1.8665e-301	1.8665e-301	1.8665e-301	4.46441e-06	1.8665e-301	1.8665e-301	1.84967e-06	1.8665e-301	1.8665e-301	1.8665e-301	1.8665e-301	1.34619e-05	1.8665e-301	1.8665e-301	1.8665e-301	3.40065e-06	0.000255958	1.8665e-301	6.42926e-06	2.04438e-06	1.8665e-301	1.8665e-301	0.000124224	1.8665e-301
diff Female TS	D3_TS#40	7.90545e-05	7.06572e-08	2.5248e-299	9.74466e-07	1.8665e-301	4.698e-300	3.017e-297	1.4123e-07	1.8665e-301	2.24497e-06	1.8665e-301	5.20139e-06	2.03739e-06	1.8665e-301	1.8665e-301	1.8665e-301	0.000115378	1.8665e-301	1.8665e-301	1.8665e-301	7.74855e-06	1.8665e-301	1.8665e-301	1.11063e-05	1.8665e-301	1.8665e-301	1.8665e-301	1.08483e-06	1.8665e-301	1.8665e-301	2.2748e-06	1.8665e-301	9.18587e-07	1.8665e-301	1.8665e-301	1.11924e-06	6.31688e-06	1.8665e-301	1.8665e-301	1.8665e-301	0.000175976	1.8665e-301	1.8665e-301	1.8665e-301	1.8665e-301	1.8665e-301	0.000206565	1.8665e-301
diff Female TS	D3_TS#41	0.000112688	5.66866e-08	2.5248e-299	1.1771e-299	1.8665e-301	4.698e-300	3.017e-297	1.1416e-298	1.8665e-301	1.8665e-301	1.8665e-301	1.8665e-301	1.53699e-05	1.8665e-301	5.36047e-06	1.8665e-301	0.000330766	1.8665e-301	1.8665e-301	1.8665e-301	2.446e-05	1.8665e-301	1.8665e-301	1.76404e-05	1.8665e-301	1.8665e-301	1.8665e-301	1.8665e-301	6.34421e-06	1.8665e-301	3.8819e-06	1.8665e-301	2.68947e-06	1.8665e-301	1.8665e-301	1.8665e-301	2.16617e-05	1.8665e-301	1.8665e-301	3.63811e-05	0.000214802	9.55396e-06	1.8665e-301	1.35476e-06	1.8665e-301	1.8665e-301	0.00058534	1.8665e-301
diff Female TS	D3_TS#42	0.000166538	1.06536e-07	9.54098e-07	3.43165e-06	1.47529e-07	2.07558e-06	3.017e-297	7.64177e-07	1.8665e-301	5.06695e-06	1.8665e-301	7.69509e-07	3.32483e-05	1.8665e-301	1.8665e-301	1.8665e-301	2.24494e-06	1.8665e-301	1.8665e-301	1.8665e-301	2.63854e-05	1.8665e-301	1.8665e-301	1.8665e-301	1.8665e-301	1.8665e-301	1.8665e-301	1.8665e-301	1.8665e-301	1.8665e-301	1.83583e-06	1.8665e-301	3.95477e-08	1.8665e-301	5.02641e-06	1.8665e-301	3.38634e-05	1.8665e-301	1.8665e-301	8.76715e-06	0.000585807	2.54215e-06	6.92061e-06	1.86823e-05	1.8665e-301	1.8665e-301	3.66464e-06	1.8665e-301
diff Female TS	D3_TS#43	0.000183959	2.96594e-07	8.19276e-07	1.64909e-06	1.8665e-301	1.79695e-06	1.05567e-10	1.84086e-06	1.8665e-301	1.95453e-06	1.8665e-301	1.8665e-301	0.000119604	9.39165e-05	1.8665e-301	3.35848e-09	1.8665e-301	1.8665e-301	1.8665e-301	1.8665e-301	4.23983e-05	1.8665e-301	1.8665e-301	1.8665e-301	1.8665e-301	1.8665e-301	1.8665e-301	1.75545e-06	1.8665e-301	1.8665e-301	7.39748e-06	1.8665e-301	8.18809e-07	1.8665e-301	1.8665e-301	1.8665e-301	4.58984e-05	2.25415e-06	1.8665e-301	3.90043e-06	0.000408673	5.09779e-06	3.2218e-06	1.12494e-05	1.8665e-301	1.8665e-301	1.8665e-301	1.8665e-301
diff Female TS	D3_TS#44	0.00019594	2.73189e-07	2.5248e-299	1.91473e-06	1.8665e-301	1.54981e-06	3.017e-297	1.21276e-06	1.8665e-301	1.8665e-301	1.8665e-301	1.8665e-301	9.52558e-05	1.8665e-301	1.8665e-301	1.8665e-301	0.000282352	1.8665e-301	1.8665e-301	1.8665e-301	9.84054e-05	1.8665e-301	1.10765e-06	1.8665e-301	1.8665e-301	1.8665e-301	1.8665e-301	1.8665e-301	6.38086e-05	1.8665e-301	1.8665e-301	1.8665e-301	8.86223e-08	1.8665e-301	1.8665e-301	7.53468e-06	0.000107047	1.8665e-301	1.8665e-301	1.08457e-05	0.000113843	8.51292e-06	6.48119e-06	1.8665e-301	1.8665e-301	1.8665e-301	1.474e-06	1.8665e-301
diff Female TS	D3_TS#45	0.000224058	2.21126e-07	2.5248e-299	2.5407e-06	1.8665e-301	4.698e-300	9.35557e-08	7.75129e-07	1.8665e-301	1.33163e-06	1.8665e-301	1.8665e-301	1.61813e-05	2.30792e-06	1.8665e-301	5.03494e-08	2.38971e-05	1.78218e-06	1.8665e-301	1.8665e-301	6.00483e-05	1.8665e-301	1.8665e-301	9.04564e-07	1.8665e-301	1.8665e-301	1.8665e-301	1.8665e-301	1.8665e-301	1.8665e-301	2.90141e-06	1.8665e-301	2.11384e-06	1.8665e-301	1.8665e-301	1.8665e-301	6.86656e-05	1.8665e-301	1.8665e-301	5.45453e-06	0.00101874	1.8665e-301	3.16039e-07	1.8665e-301	1.8665e-301	1.8665e-301	3.09119e-06	1.8665e-301
diff Female TS	D3_TS#46	0.000345672	4.06549e-07	2.5248e-299	1.1771e-299	1.8665e-301	4.698e-300	7.91566e-07	6.84629e-07	1.8665e-301	1.80255e-06	1.8665e-301	1.8665e-301	1.40219e-05	1.8665e-301	1.8665e-301	1.8665e-301	1.29977e-05	1.8665e-301	1.8665e-301	1.8665e-301	3.8098e-07	1.8665e-301	1.8665e-301	1.8665e-301	1.8665e-301	1.8665e-301	1.8665e-301	1.8665e-301	2.00051e-05	1.8665e-301	1.13843e-06	1.8665e-301	2.11479e-06	1.8665e-301	3.7092e-06	1.8665e-301	5.5926e-06	1.8665e-301	1.8665e-301	3.8341e-06	0.000214964	2.38337e-06	1.8665e-301	1.8665e-301	1.8665e-301	1.8665e-301	6.4136e-06	1.8665e-301
diff Female TS	D3_TS#47	0.000373422	1.51157e-06	2.5248e-299	1.1771e-299	1.8665e-301	4.698e-300	3.017e-297	1.23901e-06	1.8665e-301	1.4891e-06	1.8665e-301	1.8665e-301	1.8665e-301	7.76595e-06	1.8665e-301	1.8665e-301	0.000113526	1.8665e-301	1.8665e-301	1.8665e-301	7.87093e-05	1.8665e-301	1.8665e-301	5.34799e-05	1.8665e-301	1.8665e-301	1.8665e-301	1.8665e-301	1.8665e-301	2.86181e-06	1.8665e-301	1.8665e-301	1.8665e-301	1.8665e-301	1.8665e-301	5.43925e-06	7.90826e-05	1.8665e-301	1.8665e-301	1.7288e-05	0.00178279	6.69552e-07	5.10691e-06	1.8665e-301	1.8665e-301	1.8665e-301	6.38179e-05	1.8665e-301
diff Female TS	D3_TS#48	0.000488341	2.49959e-06	2.5248e-299	1.1771e-299	1.8665e-301	4.698e-300	3.017e-297	3.09617e-07	1.8665e-301	1.8665e-301	1.8665e-301	2.37235e-06	1.16334e-05	1.8665e-301	1.8665e-301	1.8665e-301	2.09374e-05	2.27015e-06	1.8665e-301	1.8665e-301	3.75413e-05	1.8665e-301	1.8665e-301	2.99352e-07	1.8665e-301	1.8665e-301	1.8665e-301	3.44373e-06	6.30587e-06	1.13528e-05	1.8665e-301	1.8665e-301	9.394e-06	1.95541e-06	1.8665e-301	3.20738e-06	4.20399e-05	1.8665e-301	1.8665e-301	3.2789e-06	0.000454202	2.40227e-06	1.8665e-301	1.8665e-301	1.8665e-301	1.8665e-301	7.25506e-06	1.8665e-301
diff Female TS	D3_TS#49	0.000524083	7.33441e-07	2.5248e-299	3.66594e-06	1.8665e-301	4.698e-300	3.017e-297	9.86123e-07	1.8665e-301	1.8665e-301	1.8665e-301	4.35929e-07	5.23956e-06	1.8665e-301	1.8665e-301	1.8665e-301	1.8665e-301	1.8665e-301	1.8665e-301	1.8665e-301	7.4416e-06	1.8665e-301	4.50421e-07	2.7596e-07	1.8665e-301	1.8665e-301	1.8665e-301	3.07808e-06	1.8665e-301	1.8665e-301	3.16109e-06	1.8665e-301	2.16933e-06	6.03062e-06	1.8665e-301	9.40471e-08	1.8665e-301	2.04471e-06	1.8665e-301	2.62679e-07	0.000188937	1.8665e-301	9.18347e-06	1.8665e-301	1.8665e-301	1.8665e-301	8.07654e-06	1.8665e-301
diff Female TS	D3_TS#50	0.000551381	4.95305e-07	1.53305e-06	7.44503e-06	1.5568e-09	3.16093e-06	1.6332e-06	5.32799e-07	1.8665e-301	2.28895e-06	1.3925e-06	1.8665e-301	1.55327e-06	1.8665e-301	1.8665e-301	5.77364e-07	0.000191181	4.13321e-07	1.8665e-301	5.80143e-10	1.77722e-05	1.8665e-301	1.8665e-301	2.20463e-05	1.8665e-301	1.8665e-301	1.8665e-301	1.8665e-301	1.51913e-05	2.49018e-05	5.45347e-06	1.8665e-301	1.51728e-06	1.8665e-301	1.8665e-301	2.5726e-06	1.91665e-05	1.8665e-301	1.8665e-301	6.95516e-06	0.00221392	1.99091e-06	1.8665e-301	1.6786e-05	1.0239e-07	1.8665e-301	0.0016326	1.8665e-301
diff Female TS	D3_TS#51	0.000730741	6.2942e-07	1.67097e-06	5.29166e-10	1.8665e-301	4.698e-300	3.017e-297	1.03686e-06	1.8665e-301	1.55686e-06	1.8665e-301	1.8665e-301	1.8665e-301	1.8665e-301	1.8665e-301	2.38111e-06	1.8665e-301	1.8665e-301	1.8665e-301	1.8665e-301	1.8665e-301	1.8665e-301	1.8665e-301	2.80205e-05	1.8665e-301	1.8665e-301	1.8665e-301	5.00602e-06	3.19746e-06	3.51116e-05	1.8665e-301	1.8665e-301	1.8665e-301	1.8665e-301	1.8665e-301	3.36487e-06	1.73855e-07	1.8665e-301	1.8665e-301	3.43897e-06	0.000403058	1.8665e-301	1.8665e-301	1.8665e-301	1.8665e-301	1.8665e-301	4.38872e-05	1.8665e-301
diff Female TS	D3_TS#52	0.000872685	8.14754e-07	6.87601e-07	5.02118e-06	1.8665e-301	6.80016e-06	3.017e-297	3.71157e-07	1.8665e-301	1.70478e-06	1.8665e-301	1.8665e-301	1.81907e-06	5.83554e-06	1.8665e-301	1.8665e-301	3.75287e-06	1.70326e-06	1.8665e-301	1.8665e-301	3.62691e-06	1.8665e-301	1.8665e-301	2.12926e-06	1.8665e-301	1.8665e-301	1.8665e-301	5.02614e-07	1.8665e-301	4.11742e-06	1.8665e-301	1.8665e-301	4.38711e-06	1.8665e-301	1.8665e-301	4.38265e-06	3.04864e-06	1.8665e-301	1.8665e-301	1.8665e-301	0.000308307	2.57511e-07	2.03984e-06	1.8665e-301	1.8665e-301	1.8665e-301	9.58237e-05	1.8665e-301
diff Female TS	D3_TS#53	0.0010056	1.00933e-06	9.39423e-07	2.51252e-06	1.8665e-301	4.698e-300	3.017e-297	2.99936e-07	1.8665e-301	7.75975e-07	1.8665e-301	1.8665e-301	1.8665e-301	1.8665e-301	1.8665e-301	1.8665e-301	1.8665e-301	1.8665e-301	1.8665e-301	1.8665e-301	1.06625e-05	1.7353e-06	1.8665e-301	3.30894e-05	1.8665e-301	1.8665e-301	1.8665e-301	1.8665e-301	4.41703e-06	4.67827e-05	2.94406e-06	1.8665e-301	9.4162e-06	1.8665e-301	1.8665e-301	1.8665e-301	1.64818e-05	1.8665e-301	1.8665e-301	1.10348e-05	0.00073889	1.8665e-301	1.8665e-301	9.16963e-06	1.8665e-301	1.8665e-301	0.000655211	1.8665e-301
diff Female TS	D3_TS#54	0.00246696	2.81283e-05	1.81768e-06	1.97582e-06	7.42575e-08	3.06225e-06	2.55287e-08	2.7292e-06	1.8665e-301	4.32834e-06	1.8665e-301	1.8665e-301	1.8665e-301	4.83234e-06	1.8665e-301	2.14302e-08	1.8665e-301	1.8665e-301	1.8665e-301	1.8665e-301	3.30148e-06	1.8665e-301	1.8665e-301	1.8665e-301	1.8665e-301	1.8665e-301	1.8665e-301	3.04005e-06	1.8665e-301	5.56662e-06	1.8665e-301	1.8665e-301	1.8665e-301	1.8665e-301	1.8665e-301	1.8665e-301	1.49156e-05	1.8665e-301	1.8665e-301	3.04929e-06	1.8665e-301	1.8665e-301	2.57257e-06	2.51422e-06	1.8665e-301	1.8665e-301	2.80402e-05	2.66226e-06
diff Female TS	D6-TS#1	0.00111336	1.83522e-06	8.76712e-09	1.17045e-05	9.08907e-289	2.29564e-06	2.49056e-08	2.40957e-06	1.86653e-301	1.11318e-05	1.86653e-301	4.69537e-06	0.000112658	1.63083e-05	1.86653e-301	1.86653e-301	0.000106013	1.72025e-06	1.86653e-301	1.86653e-301	4.95466e-05	1.86653e-301	1.86653e-301	2.08581e-06	0.000125214	1.86653e-301	1.86653e-301	3.23659e-06	1.86653e-301	6.49859e-06	1.86653e-301	1.86653e-301	4.78261e-06	1.34932e-05	1.86653e-301	1.86653e-301	1.86653e-301	1.86653e-301	1.86653e-301	7.85824e-07	0.0031269	1.86653e-301	1.86653e-301	1.59253e-05	1.86653e-301	1.86653e-301	5.07473e-05	1.86653e-301
diff Female TS	D6-TS#2	0.00102217	1.84866e-06	5.40475e-06	1.98216e-06	1.99576e-06	5.50191e-06	8.97689e-07	1.30636e-06	1.86653e-301	1.02483e-06	1.86653e-301	1.86653e-301	3.07994e-05	1.86653e-301	1.86653e-301	1.86653e-301	9.73759e-06	2.18054e-06	1.86653e-301	1.86653e-301	1.26739e-05	1.86653e-301	1.86653e-301	1.86653e-301	1.86653e-301	1.86653e-301	1.86653e-301	1.86653e-301	1.86653e-301	6.20692e-07	1.50711e-05	1.86653e-301	5.18438e-05	1.86653e-301	1.86653e-301	1.86653e-301	1.86653e-301	1.86653e-301	1.86653e-301	1.86653e-301	0.000126449	1.86653e-301	1.86653e-301	1.9339e-07	1.86653e-301	1.86653e-301	4.08927e-05	1.86653e-301
diff Female TS	D6-TS#3	0.000751649	1.47239e-06	4.50169e-288	2.66307e-06	3.95944e-06	8.10994e-07	1.58854e-10	8.72858e-07	1.86653e-301	2.31528e-06	1.86653e-301	1.86653e-301	1.86653e-301	1.86653e-301	1.86653e-301	1.86653e-301	7.14227e-05	1.53369e-06	1.86653e-301	1.86653e-301	4.51397e-06	1.86653e-301	2.14053e-06	0.0001624	4.77965e-05	1.86653e-301	1.86653e-301	2.8673e-05	1.23504e-05	5.1481e-05	1.86653e-301	8.75216e-06	1.86653e-301	1.86653e-301	1.86653e-301	1.86653e-301	3.20065e-07	1.86653e-301	1.86653e-301	3.25047e-07	0.00181692	6.20579e-07	3.29365e-06	2.80015e-05	1.86653e-301	1.86653e-301	0.00457076	1.86653e-301
diff Female TS	D6-TS#4	0.000605557	1.05347e-06	6.48559e-09	7.46169e-06	9.08907e-289	1.58695e-300	5.00544e-09	1.35638e-06	1.86653e-301	1.17628e-06	1.86653e-301	1.86653e-301	1.12435e-05	1.86653e-301	1.86653e-301	1.86653e-301	0.000183636	1.86653e-301	1.86653e-301	1.86653e-301	2.20292e-05	1.86653e-301	1.86653e-301	1.6242e-06	1.86653e-301	1.86653e-301	1.86653e-301	1.86653e-301	1.86653e-301	3.83954e-06	1.86653e-301	1.86653e-301	1.86653e-301	1.86653e-301	1.86653e-301	1.86653e-301	1.86653e-301	1.86653e-301	1.86653e-301	1.86653e-301	0.00100173	1.86653e-301	1.86653e-301	1.09754e-05	1.86653e-301	1.86653e-301	3.5939e-05	1.86653e-301
diff Female TS	D6-TS#5	0.000602382	1.23658e-06	1.6493e-09	2.175e-06	9.08907e-289	1.81434e-06	1.06905e-06	9.12716e-07	1.86653e-301	2.71325e-06	1.86653e-301	1.86653e-301	3.43285e-05	1.86653e-301	1.86653e-301	4.97364e-08	7.18702e-06	1.35279e-06	1.86653e-301	1.86653e-301	1.66337e-05	1.86653e-301	1.86653e-301	1.86653e-301	1.86653e-301	1.86653e-301	1.86653e-301	1.86653e-301	1.86653e-301	1.86653e-301	1.86653e-301	1.86653e-301	1.09124e-06	3.18942e-05	1.86653e-301	1.86653e-301	1.86653e-301	1.86653e-301	1.86653e-301	1.22856e-07	0.000250463	1.86653e-301	1.86653e-301	1.86653e-301	1.86653e-301	1.86653e-301	2.76591e-06	1.93456e-06
diff Female TS	D6-TS#6	0.000379706	8.99536e-07	1.37524e-06	1.74162e-06	9.08907e-289	7.61254e-07	2.12714e-297	5.46162e-07	1.86653e-301	1.5788e-06	1.86653e-301	1.86653e-301	1.06265e-06	1.86653e-301	1.86653e-301	6.73101e-10	3.63435e-08	1.90522e-06	1.86653e-301	1.86653e-301	2.92185e-06	1.86653e-301	1.86653e-301	1.86653e-301	1.86653e-301	1.86653e-301	1.86653e-301	1.86653e-301	1.86653e-301	1.86653e-301	1.86653e-301	1.86653e-301	1.86653e-301	5.63659e-06	1.86653e-301	1.86653e-301	1.17419e-07	1.86653e-301	1.86653e-301	1.86653e-301	1.35512e-05	1.86653e-301	1.86653e-301	1.86653e-301	1.86653e-301	1.86653e-301	1.89102e-06	1.86653e-301
diff Female TS	D6-TS#7	0.000379405	8.49338e-07	2.02443e-09	4.10742e-06	9.08907e-289	1.58695e-300	2.12714e-297	8.91705e-294	1.86653e-301	4.04909e-06	1.86653e-301	1.86653e-301	1.86653e-301	6.20839e-06	1.86653e-301	1.86653e-301	1.15984e-05	1.86653e-301	1.86653e-301	1.86653e-301	4.16959e-06	1.86653e-301	1.86653e-301	4.12902e-05	1.86653e-301	1.86653e-301	1.86653e-301	3.73602e-06	1.86653e-301	2.93536e-05	3.49362e-06	1.86653e-301	3.63759e-06	1.86653e-301	1.86653e-301	1.86653e-301	1.86653e-301	1.86653e-301	1.86653e-301	3.42939e-07	0.00224833	1.41064e-07	1.86653e-301	2.70841e-06	1.86653e-301	1.86653e-301	0.00145594	1.86653e-301
diff Female TS	D6-TS#8	0.000375133	7.60757e-07	2.11008e-06	2.3345e-06	9.09138e-09	1.29568e-06	2.12714e-297	1.0214e-07	1.86653e-301	1.86653e-301	1.86653e-301	1.86653e-301	5.23428e-05	6.08433e-06	1.86653e-301	1.86653e-301	8.23884e-06	1.28168e-06	1.86653e-301	1.86653e-301	8.81677e-06	1.86653e-301	1.24378e-06	1.86653e-301	1.86653e-301	1.86653e-301	1.86653e-301	3.01221e-05	1.86653e-301	7.47213e-07	1.86653e-301	1.86653e-301	1.86653e-301	6.52682e-05	1.86653e-301	1.86653e-301	1.86653e-301	6.14662e-06	1.86653e-301	1.86653e-301	9.43715e-05	3.10536e-07	1.86653e-301	6.2137e-06	1.86653e-301	1.86653e-301	5.88775e-05	1.86653e-301
diff Female TS	D6-TS#9	0.000346689	2.22671e-06	4.7431e-06	3.48107e-06	1.22554e-08	7.98781e-06	2.12714e-297	2.02094e-06	1.86653e-301	1.3649e-06	1.86653e-301	1.86653e-301	2.5925e-05	3.34691e-06	1.86653e-301	1.86653e-301	9.19815e-05	2.16594e-06	1.86653e-301	1.86653e-301	2.43945e-05	1.86653e-301	1.86653e-301	1.38814e-06	1.86653e-301	1.86653e-301	1.86653e-301	1.86653e-301	1.86653e-301	1.86653e-301	3.8606e-06	1.86653e-301	5.65686e-06	1.86653e-301	1.86653e-301	1.86653e-301	1.86653e-301	1.86653e-301	1.86653e-301	2.14527e-07	0.000154001	1.86653e-301	1.35361e-06	6.80189e-06	1.86653e-301	1.86653e-301	2.47236e-06	1.19845e-06
diff Female TS	D6-TS#10	0.000334822	6.14045e-07	1.28535e-08	3.16919e-06	2.04504e-06	1.58695e-300	3.05707e-07	6.98825e-07	1.86653e-301	2.13055e-06	1.86653e-301	1.86653e-301	2.65011e-05	1.86653e-301	1.86653e-301	1.86653e-301	0.000182812	2.03463e-06	1.86653e-301	1.86653e-301	4.64325e-05	2.45076e-06	1.86653e-301	5.32888e-05	5.18161e-05	1.86653e-301	1.86653e-301	1.13737e-06	6.56687e-05	1.86653e-301	1.86653e-301	1.86653e-301	5.41212e-06	1.86653e-301	1.86653e-301	1.86653e-301	1.86653e-301	1.86653e-301	1.86653e-301	9.92834e-07	0.00234336	2.84053e-06	1.86653e-301	4.11815e-05	1.86653e-301	1.86653e-301	0.000218544	1.86653e-301
diff Female TS	D6-TS#11	0.000323898	5.32917e-07	4.50169e-288	1.86653e-301	9.08907e-289	1.58695e-300	1.80863e-07	4.80263e-07	1.86653e-301	1.72919e-06	1.86653e-301	1.86653e-301	1.86653e-301	1.86653e-301	1.86653e-301	1.86653e-301	1.71893e-07	1.86653e-301	1.86653e-301	1.86653e-301	1.86653e-301	1.86653e-301	1.86653e-301	1.86653e-301	1.86653e-301	1.86653e-301	1.86653e-301	1.86653e-301	1.86653e-301	2.75753e-06	2.63615e-06	1.86653e-301	1.86653e-301	1.86653e-301	1.86653e-301	1.86653e-301	1.86653e-301	1.86653e-301	1.86653e-301	1.86653e-301	2.85339e-05	1.86653e-301	1.86653e-301	1.11218e-06	1.86653e-301	1.86653e-301	1.88793e-05	1.86653e-301
diff Female TS	D6-TS#12	0.000292256	5.58261e-07	4.50169e-288	7.74626e-07	1.12765e-08	1.19727e-06	2.12714e-297	8.91705e-294	1.86653e-301	1.80746e-06	1.86653e-301	1.86653e-301	1.37502e-06	1.86653e-301	1.86653e-301	1.86653e-301	0.000107806	2.92611e-06	1.86653e-301	1.86653e-301	3.36276e-06	2.80274e-06	2.07878e-06	5.63176e-07	1.86653e-301	1.86653e-301	1.86653e-301	3.56855e-05	1.86653e-301	4.09317e-06	7.06663e-06	1.86653e-301	1.86653e-301	1.86653e-301	1.86653e-301	1.86653e-301	1.86653e-301	1.86653e-301	1.86653e-301	1.86653e-301	0.000117775	1.86653e-301	3.18825e-06	1.86653e-301	1.86653e-301	1.86653e-301	0.000245216	3.33941e-07
diff Female TS	D6-TS#13	0.000291115	6.94097e-07	1.02504e-07	3.79649e-06	6.96853e-09	1.71175e-06	2.12714e-297	8.12337e-07	1.86653e-301	1.067e-06	1.86653e-301	1.86653e-301	2.9046e-06	1.86653e-301	1.86653e-301	1.86653e-301	0.000119874	2.12802e-06	1.86653e-301	1.86653e-301	3.01371e-05	4.71271e-07	1.86653e-301	7.31655e-06	1.86653e-301	1.86653e-301	1.86653e-301	1.44874e-06	1.86653e-301	7.01728e-07	1.86653e-301	1.86653e-301	5.94114e-07	1.86653e-301	1.86653e-301	1.86653e-301	1.86653e-301	1.86653e-301	1.86653e-301	2.93894e-08	0.000657275	1.38217e-07	1.86653e-301	5.62842e-06	1.86653e-301	1.86653e-301	0.000261389	1.86653e-301
diff Female TS	D6-TS#14	0.000247817	7.54253e-07	4.50169e-288	1.32995e-06	6.85072e-07	4.11793e-07	6.81816e-07	1.64741e-06	1.86653e-301	7.77704e-07	1.86653e-301	1.86653e-301	2.44812e-06	1.86653e-301	1.86653e-301	1.86653e-301	1.86653e-301	1.86653e-301	1.86653e-301	1.86653e-301	1.86653e-301	1.86653e-301	1.86653e-301	2.42876e-06	1.86653e-301	1.86653e-301	1.86653e-301	1.86653e-301	1.86653e-301	9.67394e-06	1.99503e-07	1.86653e-301	1.86653e-301	1.86653e-301	1.86653e-301	1.86653e-301	1.86653e-301	7.73966e-08	1.86653e-301	1.19956e-07	0.000307819	1.86653e-301	1.86653e-301	1.86653e-301	1.86653e-301	1.86653e-301	5.26546e-05	1.86653e-301
diff Female TS	D6-TS#15	0.000241095	5.41593e-07	1.59878e-09	4.96088e-07	1.54292e-09	6.31836e-07	2.12714e-297	1.80515e-07	1.86653e-301	1.86653e-301	1.86653e-301	1.86653e-301	3.64826e-06	1.86653e-301	1.86653e-301	1.86653e-301	0.000189876	1.28104e-06	1.86653e-301	1.86653e-301	1.99221e-05	1.86653e-301	1.86653e-301	4.29157e-06	1.86653e-301	1.86653e-301	1.86653e-301	1.86653e-301	1.86653e-301	5.58638e-07	1.86653e-301	1.86653e-301	1.86653e-301	1.86653e-301	1.86653e-301	1.86653e-301	1.86653e-301	1.86653e-301	1.86653e-301	1.86653e-301	0.000241345	1.86653e-301	4.23894e-06	1.03076e-05	1.86653e-301	1.86653e-301	0.000178049	1.86653e-301
diff Female TS	D6-TS#16	0.00017272	3.31141e-07	6.93596e-07	2.24334e-10	9.08907e-289	1.58695e-300	2.12714e-297	8.91705e-294	1.86653e-301	1.86653e-301	1.86653e-301	1.86653e-301	1.86653e-301	1.86653e-301	1.86653e-301	1.86653e-301	1.62834e-05	1.36694e-06	1.86653e-301	1.86653e-301	5.26636e-06	1.86653e-301	1.86653e-301	7.6968e-08	1.86653e-301	1.86653e-301	1.86653e-301	1.86653e-301	1.86653e-301	9.22047e-06	1.86653e-301	1.86653e-301	2.4205e-06	1.86653e-301	1.86653e-301	1.86653e-301	1.86653e-301	1.86653e-301	1.86653e-301	1.86653e-301	7.42876e-06	1.86653e-301	3.1985e-06	1.86653e-301	1.86653e-301	1.86653e-301	0.000282009	3.96661e-07
diff Female TS	D6-TS#17	0.000106454	3.26506e-07	7.77643e-07	4.10249e-06	2.41278e-06	4.20386e-08	2.12714e-297	3.52993e-07	1.86653e-301	1.99129e-06	1.86653e-301	1.86653e-301	5.41047e-06	1.86653e-301	1.86653e-301	1.86653e-301	0.000166497	2.85752e-06	1.86653e-301	1.86653e-301	8.29699e-06	1.86653e-301	1.51612e-06	3.20749e-06	1.86653e-301	1.86653e-301	1.86653e-301	1.1272e-06	1.86653e-301	1.86287e-06	1.86653e-301	1.86653e-301	1.86653e-301	1.79438e-06	1.86653e-301	1.86653e-301	1.86653e-301	1.86653e-301	1.86653e-301	1.86653e-301	0.000389251	1.86653e-301	4.80349e-07	4.62759e-06	1.86653e-301	1.86653e-301	8.87414e-06	1.86653e-301
diff Female TS	D6-TS#18	9.4455e-05	1.90868e-07	4.50169e-288	1.86653e-301	9.08907e-289	1.58695e-300	3.21382e-07	1.05277e-06	1.86653e-301	1.86653e-301	1.86653e-301	0.00024994	1.86653e-301	1.86653e-301	1.86653e-301	1.86653e-301	1.86653e-301	1.86653e-301	1.86653e-301	1.86653e-301	9.29719e-06	1.86653e-301	4.72266e-06	1.86653e-301	1.86653e-301	1.86653e-301	1.86653e-301	1.86653e-301	1.86653e-301	1.09976e-05	6.19671e-06	1.86653e-301	1.86653e-301	8.73884e-06	1.86653e-301	1.86653e-301	1.86653e-301	1.86653e-301	1.86653e-301	6.37073e-08	2.13582e-06	1.86653e-301	8.18825e-06	1.86653e-301	1.86653e-301	1.86653e-301	0.0010809	4.81267e-07
diff Female TS	D6-TS#19	9.05529e-05	1.34174e-07	4.50169e-288	1.86653e-301	9.08907e-289	1.58695e-300	8.56696e-10	2.90049e-07	1.86653e-301	2.26237e-06	1.86653e-301	6.03325e-06	1.86653e-301	1.86653e-301	1.86653e-301	1.86653e-301	2.79215e-06	1.86653e-301	1.86653e-301	1.86653e-301	4.93668e-06	1.86653e-301	1.86653e-301	1.86653e-301	1.86653e-301	1.86653e-301	1.86653e-301	1.20268e-06	1.86653e-301	1.74015e-06	1.86653e-301	1.86653e-301	1.86653e-301	1.86653e-301	1.86653e-301	1.86653e-301	1.86653e-301	1.86653e-301	1.86653e-301	1.86653e-301	1.56142e-05	1.86653e-301	1.86653e-301	1.86653e-301	1.86653e-301	1.86653e-301	4.72184e-05	1.86653e-301
diff Female TS	D6-TS#20	8.95997e-05	2.76528e-07	4.50169e-288	1.86653e-301	9.08907e-289	1.58695e-300	5.33472e-07	3.97442e-07	1.86653e-301	1.764e-06	1.53465e-06	1.86653e-301	1.86653e-301	1.86653e-301	1.86653e-301	4.16808e-10	1.84539e-06	3.22405e-06	1.86653e-301	1.86653e-301	1.03565e-05	1.86653e-301	9.15514e-06	1.16553e-05	1.86653e-301	1.86653e-301	1.86653e-301	3.32815e-07	4.24895e-06	2.41745e-05	1.86653e-301	1.86653e-301	3.2923e-06	1.86653e-301	1.86653e-301	1.86653e-301	1.86653e-301	1.86653e-301	1.86653e-301	1.86653e-301	1.86653e-301	5.16269e-08	1.86653e-301	1.86653e-301	1.86653e-301	1.86653e-301	9.88314e-05	1.86653e-301
diff Female TS	D6-TS#21	5.17555e-05	8.1825e-08	4.50169e-288	1.86653e-301	7.42585e-06	1.57204e-08	1.63134e-06	1.52504e-06	1.86653e-301	1.86653e-301	1.86653e-301	1.86653e-301	1.86653e-301	1.86653e-301	1.86653e-301	1.86653e-301	1.86653e-301	8.90612e-07	1.86653e-301	1.86653e-301	1.86653e-301	1.86653e-301	1.86653e-301	1.76852e-07	1.86653e-301	1.86653e-301	1.86653e-301	1.86653e-301	1.86653e-301	1.86653e-301	9.81224e-06	1.86653e-301	1.86653e-301	1.86653e-301	1.86653e-301	1.86653e-301	2.17125e-07	1.86653e-301	1.86653e-301	1.86653e-301	5.42196e-06	1.86653e-301	7.31227e-06	1.86653e-301	1.86653e-301	1.86653e-301	2.09405e-05	6.07586e-06
diff Female TS	D6-TS#22	2.297e-05	5.61432e-07	4.50169e-288	1.86653e-301	9.08907e-289	1.58695e-300	2.12714e-297	1.72091e-06	1.86653e-301	1.86653e-301	1.86653e-301	1.71477e-06	1.86653e-301	1.86653e-301	1.14274e-05	1.86653e-301	4.303e-06	3.53384e-06	1.86653e-301	1.86653e-301	1.86653e-301	1.86653e-301	1.86653e-301	1.42235e-06	1.86653e-301	1.86653e-301	1.86653e-301	8.11944e-07	1.86653e-301	1.86653e-301	4.70562e-06	1.86653e-301	1.86653e-301	1.86653e-301	1.86653e-301	1.86653e-301	1.86653e-301	1.86653e-301	1.86653e-301	1.86653e-301	1.86653e-301	1.89489e-08	1.86653e-301	1.86653e-301	1.86653e-301	1.86653e-301	0.000136146	1.86653e-301
diff Female TS	D6-TS#23	0.00168516	0.000285798	1.79556e-06	2.75608e-05	5.1278e-06	4.71725e-06	9.75026e-08	1.11262e-06	1.86653e-301	8.48794e-06	4.44085e-05	1.86653e-301	0.000416444	0.000174434	1.86653e-301	1.86653e-301	9.75074e-06	1.86653e-301	1.86653e-301	1.86653e-301	0.000104275	1.86653e-301	1.86653e-301	1.86653e-301	1.86653e-301	1.86653e-301	1.86653e-301	8.20451e-07	3.97356e-05	1.63562e-05	7.58838e-06	1.86653e-301	1.22715e-06	4.02334e-06	1.86653e-301	1.86653e-301	1.86653e-301	1.86653e-301	1.86653e-301	2.75856e-07	0.000579164	6.17692e-07	1.86653e-301	4.10431e-05	1.86653e-301	1.86653e-301	0.000101447	1.86653e-301
diff Female TS	D6-TS#24	0.00063144	5.6906e-07	4.50169e-288	3.06792e-06	2.58202e-06	3.2791e-06	5.53527e-08	7.87167e-07	1.86653e-301	4.28134e-06	1.86653e-301	9.90037e-06	3.1702e-06	1.86653e-301	1.86653e-301	1.86653e-301	0.000195209	1.86653e-301	1.08558e-05	1.86653e-301	3.36833e-05	1.86653e-301	1.86653e-301	1.48468e-06	1.86653e-301	1.86653e-301	1.86653e-301	1.86653e-301	3.85413e-05	6.64309e-06	8.28304e-06	1.86653e-301	1.86653e-301	1.86653e-301	1.86653e-301	1.86653e-301	1.86653e-301	1.86653e-301	1.86653e-301	1.86653e-301	3.77897e-05	2.08338e-06	1.86653e-301	1.92602e-06	1.86653e-301	1.86653e-301	1.45818e-05	1.86653e-301
diff Female TS	D6-TS#25	0.000467525	3.51725e-07	2.03872e-06	2.8404e-06	5.08449e-06	6.55495e-06	1.57604e-06	7.22332e-07	1.86653e-301	1.97204e-05	1.86653e-301	1.23196e-06	4.41657e-06	1.86653e-301	1.86653e-301	1.86653e-301	6.74433e-05	1.86653e-301	1.86653e-301	1.86653e-301	1.28707e-05	1.01736e-07	1.86653e-301	1.43688e-05	1.86653e-301	1.86653e-301	1.86653e-301	4.15295e-06	4.01476e-05	1.48131e-05	1.86653e-301	1.86653e-301	5.64633e-06	1.86653e-301	1.86653e-301	1.86653e-301	1.86653e-301	1.86653e-301	1.86653e-301	1.86653e-301	0.00255655	1.91355e-06	1.86653e-301	1.316e-05	1.86653e-301	1.86653e-301	2.90616e-05	1.86653e-301
diff Female TS	D6-TS#26	0.000326977	4.61354e-07	3.50259e-09	2.09279e-06	1.85757e-06	1.58695e-300	2.12714e-297	8.23282e-07	1.86653e-301	1.12163e-07	1.86653e-301	1.86653e-301	0.000124508	2.88087e-06	1.86653e-301	1.86653e-301	8.40724e-05	1.86653e-301	1.86653e-301	1.86653e-301	3.71392e-05	1.86653e-301	1.86653e-301	8.70398e-06	0.000107523	1.86653e-301	1.86653e-301	4.80815e-06	1.86653e-301	1.86653e-301	5.20172e-06	1.86653e-301	1.45034e-05	1.92923e-06	1.86653e-301	1.86653e-301	1.86653e-301	5.15678e-06	1.86653e-301	1.47883e-07	0.00373292	7.73648e-06	1.86653e-301	4.1083e-06	1.86653e-301	1.86653e-301	1.28281e-05	1.86653e-301
diff Female TS	D6-TS#27	0.00028129	4.0268e-07	5.2202e-09	1.79375e-06	1.87312e-08	1.30763e-06	2.54342e-07	3.61016e-07	1.86653e-301	4.53186e-06	1.86653e-301	1.86653e-301	1.86653e-301	1.86653e-301	1.86653e-301	1.86653e-301	1.86653e-301	1.86653e-301	1.86653e-301	1.86653e-301	3.64286e-06	1.86653e-301	1.86653e-301	8.85508e-06	1.86653e-301	1.86653e-301	1.86653e-301	1.86653e-301	1.86653e-301	7.89781e-06	2.26115e-06	1.86653e-301	8.83189e-07	1.86653e-301	1.86653e-301	1.86653e-301	6.63679e-06	2.53544e-06	1.86653e-301	1.86653e-301	0.00089811	3.6985e-07	1.86653e-301	1.86653e-301	1.86653e-301	1.86653e-301	1.61697e-05	1.86653e-301
diff Female TS	D6-TS#28	0.00024365	3.71893e-07	9.00235e-10	4.22268e-06	1.33051e-06	2.32518e-06	2.12714e-297	1.10522e-06	1.86653e-301	4.61344e-06	1.86653e-301	1.86653e-301	0.000198868	1.47206e-05	1.86653e-301	1.86653e-301	0.000326982	1.86653e-301	1.86653e-301	1.86653e-301	3.90615e-05	1.86653e-301	1.86653e-301	1.86653e-301	1.86653e-301	1.86653e-301	1.86653e-301	7.09425e-07	1.86653e-301	1.86653e-301	2.31074e-06	1.86653e-301	1.3672e-05	0.000156888	1.86653e-301	1.86653e-301	1.86653e-301	1.86653e-301	1.86653e-301	1.86653e-301	0.00218453	1.86653e-301	1.86653e-301	1.19683e-05	1.86653e-301	1.86653e-301	1.86653e-301	1.86653e-301
diff Female TS	D6-TS#29	0.000211816	3.20304e-07	4.50169e-288	1.6598e-08	9.08907e-289	1.58695e-300	2.12714e-297	8.91705e-294	1.86653e-301	1.86653e-301	1.86653e-301	1.86653e-301	1.6434e-06	4.73794e-06	1.86653e-301	2.37768e-08	9.93989e-06	1.86653e-301	1.86653e-301	1.86653e-301	1.01394e-05	1.86653e-301	1.86653e-301	8.47594e-07	1.86653e-301	1.86653e-301	1.86653e-301	3.59786e-06	1.86653e-301	1.86653e-301	1.86653e-301	1.86653e-301	1.86653e-301	1.86653e-301	1.86653e-301	1.86653e-301	7.4543e-06	1.86653e-301	1.86653e-301	1.86653e-301	9.37604e-05	2.60578e-07	1.86653e-301	1.86653e-301	1.86653e-301	1.86653e-301	1.86653e-301	1.86653e-301
diff Female TS	D6-TS#30	0.000184162	2.0156e-07	1.81128e-06	3.37074e-06	9.08907e-289	7.78135e-07	1.85867e-07	3.35879e-07	1.86653e-301	8.40824e-07	1.86653e-301	1.86653e-301	1.76081e-05	7.07615e-06	1.86653e-301	1.50901e-08	9.95337e-05	1.86653e-301	1.86653e-301	1.86653e-301	4.46093e-06	1.86653e-301	1.86653e-301	1.22155e-06	1.86653e-301	1.86653e-301	1.86653e-301	1.86653e-301	1.86653e-301	1.86653e-301	2.60664e-06	1.86653e-301	1.86653e-301	1.86653e-301	1.86653e-301	1.86653e-301	1.86653e-301	1.86653e-301	1.86653e-301	1.86653e-301	0.0016845	6.19264e-07	1.86653e-301	9.15065e-06	1.86653e-301	1.86653e-301	1.86653e-301	1.86653e-301
diff Female TS	D6-TS#31	0.000178388	3.95589e-07	4.50169e-288	1.93303e-06	9.08907e-289	1.58695e-300	2.12714e-297	8.91705e-294	1.86653e-301	2.56004e-06	1.86653e-301	1.86653e-301	2.24514e-06	1.86653e-301	1.86653e-301	1.86653e-301	1.75638e-05	1.86653e-301	1.86653e-301	1.86653e-301	1.63322e-06	5.61228e-08	1.86653e-301	1.94048e-06	1.86653e-301	1.86653e-301	1.86653e-301	3.8861e-06	1.86653e-301	1.86653e-301	1.86653e-301	1.86653e-301	1.86653e-301	1.25051e-06	1.86653e-301	1.86653e-301	1.86653e-301	1.86653e-301	1.86653e-301	1.86653e-301	0.000624254	1.12924e-07	1.86653e-301	6.54548e-06	1.86653e-301	1.86653e-301	1.86653e-301	1.86653e-301
diff Female TS	D6-TS#32	0.000161134	1.90407e-07	4.79557e-09	3.84319e-06	5.43679e-06	6.01053e-06	2.12714e-297	2.15067e-07	1.86653e-301	1.86653e-301	1.86653e-301	1.86653e-301	6.91319e-07	1.86653e-301	1.536e-05	1.86653e-301	2.98099e-05	1.86653e-301	1.86653e-301	1.86653e-301	4.63569e-06	1.86653e-301	1.86653e-301	5.66032e-05	0.000198341	1.86653e-301	1.86653e-301	2.96525e-06	2.59926e-05	2.74368e-06	2.22295e-06	1.86653e-301	3.76381e-05	1.86653e-301	1.86653e-301	1.86653e-301	1.86653e-301	1.86653e-301	1.86653e-301	1.86653e-301	0.00287962	6.68133e-07	1.86653e-301	1.86653e-301	1.86653e-301	1.86653e-301	1.22842e-05	1.86653e-301
diff Female TS	D6-TS#33	0.000137427	9.40901e-07	4.50169e-288	1.06596e-06	5.71519e-06	7.43886e-06	1.63867e-09	1.62931e-06	1.86653e-301	1.03211e-05	1.86653e-301	2.59297e-05	1.86653e-301	1.61563e-06	1.86653e-301	1.86653e-301	1.86653e-301	1.86653e-301	1.86653e-301	1.86653e-301	3.32662e-05	1.86653e-301	2.18202e-07	9.92699e-06	1.86653e-301	1.86653e-301	1.86653e-301	1.86653e-301	1.86653e-301	3.21031e-05	1.86653e-301	1.86653e-301	8.34058e-07	1.86653e-301	1.86653e-301	1.86653e-301	1.86653e-301	1.86653e-301	1.86653e-301	4.7444e-08	1.86653e-301	3.60482e-06	1.86653e-301	4.84277e-07	1.72514e-05	1.86653e-301	0.000132663	1.86653e-301
diff Female TS	D6-TS#34	0.00013384	1.23713e-07	5.58018e-09	3.12221e-06	9.08907e-289	1.58695e-300	2.12714e-297	8.91705e-294	1.86653e-301	2.34837e-06	1.86653e-301	1.86653e-301	4.23856e-05	1.86653e-301	1.86653e-301	1.86653e-301	2.58681e-05	1.86653e-301	1.86653e-301	1.86653e-301	1.7072e-05	1.86653e-301	1.86653e-301	6.49243e-08	1.86653e-301	1.86653e-301	1.86653e-301	1.86653e-301	1.86653e-301	1.86653e-301	3.58455e-06	1.86653e-301	1.86653e-301	1.86653e-301	1.86653e-301	1.86653e-301	1.86653e-301	1.86653e-301	1.86653e-301	1.86653e-301	0.00015948	1.86653e-301	1.86653e-301	9.52157e-06	1.86653e-301	1.86653e-301	1.86653e-301	1.86653e-301
diff Female TS	D6-TS#35	0.00010954	1.21706e-07	4.50169e-288	1.86653e-301	9.08907e-289	1.58695e-300	2.12714e-297	1.68918e-07	1.86653e-301	8.65351e-07	1.86653e-301	2.58693e-07	4.19226e-05	1.86653e-301	1.86653e-301	1.86653e-301	7.24193e-05	1.86653e-301	1.86653e-301	1.86653e-301	0.000143328	1.86653e-301	1.86653e-301	1.14701e-05	1.86653e-301	1.86653e-301	1.86653e-301	1.86653e-301	0.000119826	1.86653e-301	1.86653e-301	1.86653e-301	1.86653e-301	1.86653e-301	1.86653e-301	1.86653e-301	1.86653e-301	1.86653e-301	1.86653e-301	1.96986e-07	0.0010414	3.0199e-06	1.86653e-301	1.86653e-301	1.86653e-301	1.86653e-301	1.39237e-06	1.86653e-301
diff Female TS	D6-TS#36	0.000103656	9.23062e-08	4.50169e-288	1.86653e-301	9.08907e-289	1.58695e-300	2.12714e-297	4.84368e-07	1.86653e-301	1.86653e-301	1.86653e-301	1.86653e-301	1.66296e-05	1.86653e-301	1.86653e-301	1.80502e-08	0.000103259	1.86653e-301	1.86653e-301	1.86653e-301	4.4083e-05	1.86653e-301	1.86653e-301	1.86653e-301	1.86653e-301	1.86653e-301	1.86653e-301	1.86653e-301	1.86653e-301	3.22447e-06	1.86653e-301	1.86653e-301	3.80192e-07	8.93051e-06	1.86653e-301	1.86653e-301	1.86653e-301	1.86653e-301	1.86653e-301	2.69163e-08	0.000331515	1.01281e-06	1.86653e-301	6.48452e-06	1.86653e-301	1.86653e-301	1.86653e-301	1.86653e-301
diff Female TS	D6-TS#37	0.000102187	1.57403e-07	4.50169e-288	7.92525e-07	9.08907e-289	1.71227e-06	2.12714e-297	5.56718e-07	1.86653e-301	1.86653e-301	1.86653e-301	1.84683e-06	1.86653e-301	1.58548e-06	1.86653e-301	1.19316e-08	1.35684e-05	1.86653e-301	1.86653e-301	1.86653e-301	2.06231e-06	1.86653e-301	1.86653e-301	5.0143e-06	1.86653e-301	1.86653e-301	1.86653e-301	1.86653e-301	1.86653e-301	3.99624e-06	1.86653e-301	1.86653e-301	1.86653e-301	1.28821e-05	1.86653e-301	1.86653e-301	1.86653e-301	1.86653e-301	1.86653e-301	1.86653e-301	0.00165826	1.86653e-301	1.86653e-301	1.86653e-301	1.86653e-301	1.86653e-301	1.86653e-301	1.86653e-301
diff Female TS	D6-TS#38	8.58994e-05	1.00878e-07	1.07716e-06	2.60192e-06	9.08907e-289	7.19689e-07	2.12714e-297	6.11753e-07	1.86653e-301	3.59394e-06	1.86653e-301	1.86653e-301	2.06874e-05	1.09664e-05	1.86653e-301	1.86653e-301	0.00012531	1.86653e-301	1.86653e-301	1.86653e-301	1.85438e-05	1.86653e-301	1.86653e-301	1.55017e-05	1.86653e-301	1.86653e-301	1.86653e-301	2.95916e-05	1.86653e-301	4.6217e-06	1.86653e-301	1.86653e-301	1.15649e-06	1.86653e-301	1.86653e-301	1.86653e-301	1.86653e-301	1.86653e-301	1.86653e-301	2.4921e-08	0.000643854	2.76138e-06	1.86653e-301	1.1858e-05	1.86653e-301	1.86653e-301	2.26147e-06	1.86653e-301
diff Female TS	D6-TS#39	8.2682e-05	1.15915e-07	4.50169e-288	1.86653e-301	9.08907e-289	1.58695e-300	5.19833e-07	2.69105e-07	1.86653e-301	1.37577e-07	5.72056e-07	7.28154e-07	4.29707e-07	1.86653e-301	1.86653e-301	1.86653e-301	2.88865e-05	1.86653e-301	1.86653e-301	1.86653e-301	3.4959e-06	1.86653e-301	1.86653e-301	4.20147e-06	1.86653e-301	1.86653e-301	1.86653e-301	1.86653e-301	1.86653e-301	1.86653e-301	1.86653e-301	1.86653e-301	1.86653e-301	1.86653e-301	1.86653e-301	1.86653e-301	1.86653e-301	1.86653e-301	1.86653e-301	1.86653e-301	0.000153921	1.86653e-301	1.86653e-301	1.26515e-07	1.86653e-301	1.86653e-301	1.86653e-301	1.86653e-301
diff Female TS	D6-TS#40	6.46244e-05	3.9654e-08	4.50169e-288	3.08015e-06	9.08907e-289	2.02084e-06	2.12714e-297	8.91705e-294	1.86653e-301	1.86653e-301	5.35314e-06	1.86653e-301	1.41727e-05	4.17977e-06	1.86653e-301	1.86653e-301	2.3904e-05	1.86653e-301	1.86653e-301	1.86653e-301	2.46557e-05	1.86653e-301	1.86653e-301	1.86653e-301	1.86653e-301	1.86653e-301	1.86653e-301	1.86653e-301	7.64673e-06	1.37341e-06	1.86653e-301	1.86653e-301	1.86653e-301	1.86653e-301	1.86653e-301	1.86653e-301	1.86653e-301	1.86653e-301	1.86653e-301	2.5286e-08	3.61256e-05	1.86653e-301	1.86653e-301	2.64435e-06	1.86653e-301	1.86653e-301	1.86653e-301	1.86653e-301
diff Female TS	D6-TS#41	5.19606e-05	1.48941e-07	5.01723e-08	2.48384e-06	1.83171e-08	4.16236e-06	2.12714e-297	2.14275e-07	1.86653e-301	9.76267e-07	1.86653e-301	4.82321e-07	1.86653e-301	1.86653e-301	1.86653e-301	1.86653e-301	1.68915e-08	1.86653e-301	1.86653e-301	1.86653e-301	7.29239e-06	1.86653e-301	1.86653e-301	3.35866e-07	1.86653e-301	1.86653e-301	1.86653e-301	1.86653e-301	1.86653e-301	7.94556e-07	1.44638e-06	1.86653e-301	1.86653e-301	1.86653e-301	1.86653e-301	1.86653e-301	1.86653e-301	1.86653e-301	1.86653e-301	1.86653e-301	8.76826e-06	1.86653e-301	1.86653e-301	1.58431e-06	1.86653e-301	1.86653e-301	5.37373e-07	1.86653e-301
diff Female TS	D6-TS#42	4.00031e-05	1.29557e-07	4.50169e-288	8.05507e-07	5.51894e-08	4.42832e-07	2.12714e-297	2.30809e-07	1.86653e-301	1.99868e-06	1.86653e-301	9.31977e-08	1.29605e-05	1.86653e-301	1.86653e-301	1.86653e-301	1.86328e-05	1.86653e-301	1.86653e-301	1.86653e-301	1.24093e-05	1.86653e-301	1.86653e-301	1.62495e-06	1.86653e-301	1.86653e-301	1.86653e-301	4.41165e-07	5.3864e-07	1.86653e-301	1.86653e-301	1.86653e-301	1.86653e-301	1.86653e-301	1.86653e-301	1.86653e-301	1.86653e-301	4.08327e-06	1.86653e-301	1.50292e-07	0.000160289	5.61024e-07	1.86653e-301	1.86653e-301	1.86653e-301	1.86653e-301	3.84496e-08	1.86653e-301
diff Female TS	D6-TS#43	1.36197e-05	5.47004e-09	4.50169e-288	3.67604e-07	9.08907e-289	1.58695e-300	2.12714e-297	4.47848e-08	1.86653e-301	1.09976e-06	1.86653e-301	1.86653e-301	4.60405e-06	2.64926e-06	1.86653e-301	1.86653e-301	7.79679e-06	1.86653e-301	1.86653e-301	1.86653e-301	8.97053e-06	1.86653e-301	1.86653e-301	4.48792e-06	1.86653e-301	1.86653e-301	1.86653e-301	1.86653e-301	1.86653e-301	1.86653e-301	1.86653e-301	1.86653e-301	9.2413e-07	1.86653e-301	1.86653e-301	1.86653e-301	1.86653e-301	1.86653e-301	1.86653e-301	5.1432e-08	0.000539786	6.41083e-08	1.86653e-301	1.86653e-301	1.86653e-301	1.86653e-301	1.57782e-05	1.86653e-301
diff Female TS	D6-TS#44	1.3331e-05	1.0379e-08	4.50169e-288	4.52422e-08	9.08907e-289	3.40847e-07	5.05721e-08	9.9811e-08	1.86653e-301	1.5378e-07	1.86653e-301	1.86653e-301	1.43645e-07	1.86653e-301	1.86653e-301	1.86653e-301	1.72829e-06	1.86653e-301	1.86653e-301	1.86653e-301	8.9949e-08	1.86653e-301	1.86653e-301	2.85583e-07	1.86653e-301	1.86653e-301	1.86653e-301	8.66052e-07	1.86653e-301	1.86653e-301	6.78923e-07	1.86653e-301	1.86653e-301	1.86653e-301	1.86653e-301	1.86653e-301	1.86653e-301	5.13069e-08	1.86653e-301	1.86653e-301	6.36779e-05	1.86653e-301	1.86653e-301	1.86653e-301	1.86653e-301	1.86653e-301	4.12031e-07	1.86653e-301
diff Female TS	D6-TS#45	1.07447e-05	6.50002e-09	4.50169e-288	1.86653e-301	9.08907e-289	1.58695e-300	2.12714e-297	8.91705e-294	1.86653e-301	2.68064e-06	1.86653e-301	1.86653e-301	1.66782e-06	1.86653e-301	1.86653e-301	1.86653e-301	1.86653e-301	1.86653e-301	1.86653e-301	1.86653e-301	1.86653e-301	1.86653e-301	1.86653e-301	1.86653e-301	1.86653e-301	1.86653e-301	1.86653e-301	1.86653e-301	1.86653e-301	1.86653e-301	1.86653e-301	1.86653e-301	1.86653e-301	1.8723e-06	1.86653e-301	1.86653e-301	1.86653e-301	1.86653e-301	1.86653e-301	1.86653e-301	1.20212e-05	1.86653e-301	1.86653e-301	1.86653e-301	1.86653e-301	1.86653e-301	1.86653e-301	1.86653e-301
diff Female TS	D6-TS#46	6.32597e-06	1.86653e-301	4.50169e-288	6.01821e-07	9.08907e-289	1.58695e-300	2.12714e-297	8.91705e-294	1.86653e-301	1.95023e-06	1.86653e-301	1.86653e-301	1.31045e-05	1.86653e-301	1.86653e-301	1.86653e-301	6.19867e-05	1.86653e-301	1.86653e-301	1.86653e-301	5.63999e-06	1.86653e-301	1.86653e-301	1.76597e-07	1.86653e-301	1.86653e-301	1.86653e-301	5.17749e-08	1.86653e-301	1.86653e-301	3.78301e-06	1.86653e-301	1.86653e-301	1.86653e-301	1.86653e-301	1.86653e-301	1.86653e-301	1.86653e-301	1.86653e-301	1.86653e-301	0.000319979	2.2303e-07	1.86653e-301	5.69025e-06	1.86653e-301	1.86653e-301	1.15001e-06	1.86653e-301
BMP4 female XEN	D5-XEN#1	0.000426304	1.74362e-06	8.17981e-07	3.58974e-06	3.78593e-06	9.08907e-289	1.79404e-07	1.05972e-06	1.86653e-301	6.45785e-05	1.43867e-06	5.50463e-05	1.86653e-301	1.86653e-301	1.86653e-301	1.86653e-301	1.86653e-301	1.65079e-06	2.34678e-05	1.08428e-06	3.90687e-06	1.80157e-08	3.6402e-08	1.86653e-301	4.97266e-05	1.86653e-301	1.86653e-301	1.86653e-301	4.87186e-05	1.86653e-301	1.86653e-301	1.86653e-301	0.000159203	1.59678e-05	1.86653e-301	1.86653e-301	1.86653e-301	0.000256535	0.000103266	2.23702e-08	1.86653e-301	1.38293e-06	1.86653e-301	1.86653e-301	1.86653e-301	1.86653e-301	4.88925e-05	1.86653e-301
BMP4 female XEN	D5-XEN#2	0.000251996	3.76129e-07	1.86653e-301	2.69522e-06	1.58695e-300	9.08907e-289	2.32551e-07	2.12714e-297	3.11185e-08	1.71051e-05	1.5172e-06	3.87239e-05	1.86653e-301	1.62852e-06	1.86653e-301	1.86653e-301	1.86653e-301	1.86653e-301	3.25947e-05	1.80384e-07	1.86653e-301	1.86653e-301	3.82196e-08	1.86653e-301	6.20538e-05	1.86653e-301	1.86653e-301	1.86653e-301	4.61425e-05	1.86653e-301	1.86653e-301	1.86653e-301	7.37551e-05	1.30743e-05	1.86653e-301	1.86653e-301	1.86653e-301	9.19347e-05	0.000426619	1.86653e-301	1.86653e-301	6.21596e-07	1.86653e-301	1.86653e-301	1.86653e-301	1.86653e-301	2.45175e-05	1.86653e-301
BMP4 female XEN	D5-XEN#3	0.000237964	9.87012e-07	9.04915e-07	4.10524e-06	1.27605e-06	6.97124e-10	1.63514e-07	4.24211e-07	1.86653e-301	3.77497e-05	1.86653e-301	1.896e-05	1.86653e-301	1.86653e-301	1.86653e-301	1.86653e-301	1.86653e-301	7.08752e-07	8.44879e-06	1.86653e-301	1.86653e-301	1.50662e-07	1.86653e-301	1.86653e-301	2.88466e-05	1.86653e-301	1.86653e-301	1.86653e-301	2.55915e-05	1.86653e-301	1.86653e-301	1.86653e-301	3.49791e-05	7.46311e-06	1.86653e-301	1.86653e-301	1.86653e-301	6.83275e-05	6.58315e-05	1.86653e-301	1.86653e-301	1.10235e-06	1.86653e-301	1.86653e-301	1.86653e-301	1.86653e-301	4.41381e-05	1.86653e-301
BMP4 female XEN	D5-XEN#4	0.000209075	3.14275e-07	3.20254e-06	4.50169e-288	1.58695e-300	9.08907e-289	1.04701e-07	2.50351e-07	1.86653e-301	0.00025833	5.24258e-07	6.21997e-05	1.86653e-301	1.86653e-301	1.86653e-301	1.86653e-301	1.86653e-301	1.9431e-06	1.76624e-05	1.86653e-301	1.86653e-301	1.40053e-07	8.73697e-08	1.86653e-301	1.80826e-05	1.86653e-301	1.86653e-301	1.86653e-301	3.31173e-05	3.50097e-07	1.86653e-301	1.86653e-301	3.49656e-05	6.57074e-07	1.86653e-301	1.86653e-301	1.86653e-301	0.000137502	5.25805e-05	1.86653e-301	1.86653e-301	1.46409e-06	1.86653e-301	1.86653e-301	1.86653e-301	5.92823e-07	3.52345e-05	5.51716e-08
BMP4 female XEN	D5-XEN#5	0.000202436	4.90662e-07	1.86653e-301	2.53256e-06	1.58695e-300	4.47619e-06	1.43979e-08	1.08079e-06	1.86653e-301	3.33313e-05	1.86653e-301	6.86276e-05	1.86653e-301	1.86653e-301	1.86653e-301	1.86653e-301	1.86653e-301	1.86653e-301	2.62908e-05	1.88037e-05	1.86653e-301	2.0207e-07	4.60154e-08	1.86653e-301	4.83939e-05	1.86653e-301	1.86653e-301	1.86653e-301	2.09134e-05	1.86653e-301	1.86653e-301	1.86653e-301	5.82128e-05	1.9781e-05	9.15151e-07	1.86653e-301	1.86653e-301	0.000104625	2.48391e-05	1.86653e-301	1.86653e-301	1.09228e-06	1.86653e-301	1.86653e-301	1.86653e-301	2.70421e-07	3.82848e-05	1.13396e-06
BMP4 female XEN	D5-XEN#6	0.000159109	3.52478e-07	1.86653e-301	4.50169e-288	1.58695e-300	3.20401e-08	2.75916e-07	9.93081e-08	1.86653e-301	2.50648e-06	1.86653e-301	1.51528e-05	1.86653e-301	1.86653e-301	1.86653e-301	1.86653e-301	1.86653e-301	1.86653e-301	2.87302e-05	4.09273e-06	3.45179e-06	5.90604e-08	8.21986e-08	1.86653e-301	1.86653e-301	1.86653e-301	1.86653e-301	1.86653e-301	6.24076e-05	7.86945e-07	1.86653e-301	1.86653e-301	5.67743e-05	9.39016e-07	1.86653e-301	1.86653e-301	1.86653e-301	9.84781e-05	1.86653e-301	1.86653e-301	1.86653e-301	5.41275e-07	1.86653e-301	1.61082e-06	1.86653e-301	1.86653e-301	1.85941e-05	1.86653e-301
BMP4 female XEN	D5-XEN#7	0.000137415	5.11887e-07	3.03068e-08	4.50169e-288	6.44737e-07	9.08907e-289	3.32412e-07	1.37332e-07	1.86653e-301	1.22797e-05	1.86653e-301	3.19139e-05	1.86653e-301	1.86653e-301	1.86653e-301	1.86653e-301	1.86653e-301	1.18611e-06	1.45939e-05	4.33381e-06	1.86653e-301	2.1482e-08	3.5185e-08	1.86653e-301	5.78042e-05	1.86653e-301	1.86653e-301	1.86653e-301	3.63838e-05	1.86653e-301	1.86653e-301	1.86653e-301	5.14479e-05	4.39083e-06	1.86653e-301	1.86653e-301	1.86653e-301	4.74747e-05	1.06232e-05	1.86653e-301	1.86653e-301	3.30893e-07	1.86653e-301	1.86653e-301	1.86653e-301	4.83807e-07	2.95664e-05	1.86653e-301
BMP4 female XEN	D5-XEN#8	0.000134376	2.02082e-07	1.69712e-06	5.21428e-06	5.08806e-07	1.77094e-06	3.3422e-07	5.98485e-08	1.86653e-301	0.000193106	1.86653e-301	2.44844e-05	1.86653e-301	1.86653e-301	1.86653e-301	1.86653e-301	1.86653e-301	6.59038e-07	2.24855e-06	4.51048e-07	1.86653e-301	8.83307e-08	3.84393e-08	1.86653e-301	6.66448e-05	2.49621e-07	1.86653e-301	1.86653e-301	1.01435e-05	1.86653e-301	1.86653e-301	1.86653e-301	1.10306e-05	8.63476e-06	1.86653e-301	1.86653e-301	1.86653e-301	2.97483e-05	2.17028e-05	1.86653e-301	1.86653e-301	4.50128e-07	1.86653e-301	1.86653e-301	1.86653e-301	1.86653e-301	3.65711e-05	1.86653e-301
BMP4 female XEN	D5-XEN#9	0.000134304	4.69835e-07	3.91519e-07	1.76929e-06	1.71684e-06	9.08907e-289	2.57326e-08	5.14912e-07	1.86653e-301	4.86371e-05	1.86653e-301	4.57172e-05	1.86653e-301	1.86653e-301	1.86653e-301	1.86653e-301	1.86653e-301	1.18459e-06	1.39373e-05	2.4763e-06	1.88741e-06	1.86653e-301	1.86653e-301	1.86653e-301	2.3447e-05	1.76985e-07	1.86653e-301	1.86653e-301	1.85152e-05	1.86653e-301	1.86653e-301	1.86653e-301	3.65408e-05	5.0315e-06	1.86653e-301	1.86653e-301	1.86653e-301	5.89683e-05	3.27105e-05	1.86653e-301	1.86653e-301	3.51466e-07	1.86653e-301	1.86653e-301	1.86653e-301	1.068e-06	3.50038e-05	1.86653e-301
BMP4 female XEN	D5-XEN#10	0.000127976	3.05197e-07	1.86653e-301	4.50169e-288	1.58695e-300	9.08907e-289	8.91705e-294	2.12714e-297	1.86653e-301	0.000159524	1.86653e-301	8.18386e-05	1.86653e-301	1.86653e-301	1.86653e-301	1.86653e-301	1.86653e-301	3.26051e-08	1.34906e-05	1.20869e-06	1.86653e-301	1.86653e-301	5.51819e-08	1.86653e-301	3.90105e-05	1.86653e-301	1.86653e-301	1.86653e-301	1.84351e-05	1.86653e-301	1.86653e-301	1.86653e-301	2.02915e-05	6.99255e-07	1.86653e-301	1.86653e-301	1.86653e-301	0.000162408	1.64289e-05	1.86653e-301	1.86653e-301	8.97783e-07	1.86653e-301	1.86653e-301	1.86653e-301	1.86653e-301	2.05667e-05	1.86653e-301
BMP4 female XEN	D5-XEN#11	0.000127637	3.7217e-07	4.50879e-07	4.50169e-288	7.11356e-07	8.41135e-10	4.98704e-07	7.25908e-07	1.86653e-301	6.02042e-05	1.86653e-301	4.58554e-05	1.86653e-301	1.86653e-301	1.86653e-301	1.86653e-301	1.86653e-301	3.36252e-09	1.7195e-05	6.77686e-06	5.13345e-06	2.08418e-07	1.86653e-301	1.86653e-301	4.21091e-05	7.59441e-08	1.86653e-301	1.86653e-301	2.9621e-06	9.14414e-07	1.86653e-301	1.86653e-301	1.39283e-05	1.4288e-06	1.86653e-301	1.86653e-301	1.86653e-301	0.000108374	4.32788e-05	1.86653e-301	1.86653e-301	9.39463e-07	1.86653e-301	1.86653e-301	1.86653e-301	1.16429e-06	2.66432e-05	1.86653e-301
BMP4 female XEN	D5-XEN#12	0.000127457	1.84377e-07	2.6342e-07	9.28236e-07	1.58695e-300	9.08907e-289	1.76604e-07	4.30523e-07	1.86653e-301	0.000117286	1.86653e-301	3.62925e-05	1.86653e-301	1.86653e-301	1.86653e-301	1.86653e-301	1.86653e-301	4.59424e-08	1.31159e-05	3.41911e-06	1.86653e-301	1.68301e-08	1.80626e-08	1.86653e-301	3.2239e-05	1.86653e-301	1.86653e-301	1.86653e-301	3.50143e-05	1.86653e-301	1.86653e-301	1.86653e-301	2.51042e-05	4.34471e-06	8.68597e-07	1.86653e-301	1.86653e-301	9.9343e-05	3.05836e-06	1.86653e-301	1.86653e-301	1.09637e-06	1.86653e-301	1.86653e-301	1.86653e-301	1.89273e-06	2.31063e-05	1.86653e-301
BMP4 female XEN	D5-XEN#13	0.000122143	1.99318e-07	1.39883e-06	9.4704e-06	1.58695e-300	9.08907e-289	1.62664e-07	2.62838e-07	1.86653e-301	5.8667e-06	5.07101e-07	2.10583e-06	1.86653e-301	1.86653e-301	1.86653e-301	1.86653e-301	1.86653e-301	2.23088e-06	1.55373e-05	1.57882e-06	1.86653e-301	8.6736e-08	6.41731e-08	1.86653e-301	1.86653e-301	1.86653e-301	5.47832e-06	1.86653e-301	3.14708e-05	1.06882e-06	1.86653e-301	1.86653e-301	2.1581e-05	7.37659e-06	1.86653e-301	1.86653e-301	1.86653e-301	6.69197e-05	0.000152053	1.86653e-301	1.86653e-301	9.32628e-07	3.04869e-06	1.86653e-301	1.86653e-301	8.59196e-07	4.36965e-05	1.86653e-301
BMP4 female XEN	D5-XEN#14	0.000119773	2.15091e-07	1.86653e-301	4.50169e-288	4.58258e-07	9.08907e-289	8.91705e-294	2.12714e-297	1.86653e-301	8.75523e-06	7.33133e-07	0.000154244	1.86653e-301	1.86653e-301	1.86653e-301	1.86653e-301	1.86653e-301	1.86653e-301	1.26308e-05	8.00735e-07	4.60377e-06	3.09971e-08	1.86653e-301	1.86653e-301	6.67855e-05	1.86653e-301	1.86653e-301	4.50591e-06	1.94276e-05	1.37645e-06	1.86653e-301	1.86653e-301	1.79583e-05	2.87789e-06	1.86653e-301	1.86653e-301	1.86653e-301	0.000174618	0.000146621	1.86653e-301	1.86653e-301	1.10994e-06	1.86653e-301	1.86653e-301	1.86653e-301	6.83707e-07	3.28393e-05	1.86653e-301
BMP4 female XEN	D5-XEN#15	0.000116417	1.38654e-07	1.86653e-301	4.50169e-288	1.58695e-300	9.08907e-289	8.16125e-09	1.92193e-07	1.86653e-301	3.89488e-06	1.86653e-301	1.54068e-05	1.86653e-301	1.86653e-301	1.86653e-301	1.86653e-301	1.86653e-301	1.35805e-06	1.15722e-05	4.24538e-07	1.86653e-301	4.63796e-08	1.95353e-07	1.86653e-301	1.86653e-301	1.86653e-301	1.86653e-301	1.86653e-301	5.8534e-05	1.54968e-06	1.86653e-301	1.86653e-301	3.54136e-05	7.78469e-06	1.86653e-301	1.86653e-301	1.86653e-301	9.89867e-05	1.86653e-301	1.86653e-301	1.86653e-301	6.16518e-07	1.86653e-301	1.86653e-301	1.86653e-301	1.86282e-07	1.74765e-05	1.86653e-301
BMP4 female XEN	D5-XEN#16	0.000113223	3.19714e-07	8.35419e-07	8.36194e-10	5.53987e-07	9.08907e-289	1.21762e-08	2.5617e-07	1.86653e-301	5.87315e-05	6.10298e-07	2.78298e-06	1.86653e-301	1.86653e-301	1.86653e-301	1.86653e-301	1.86653e-301	6.93901e-08	7.82424e-07	1.94031e-06	1.86653e-301	1.90901e-08	1.86653e-301	1.86653e-301	5.53219e-05	1.55292e-07	1.86653e-301	1.86653e-301	5.36833e-06	4.66035e-07	1.86653e-301	1.86653e-301	1.49687e-06	1.86653e-301	1.86653e-301	1.86653e-301	1.86653e-301	3.33869e-05	0.000166162	1.86653e-301	1.86653e-301	1.21819e-07	1.86653e-301	1.86653e-301	1.86653e-301	1.86653e-301	3.06557e-05	1.86653e-301
BMP4 female XEN	D5-XEN#17	0.000112586	1.97813e-07	1.86653e-301	1.0606e-06	1.58695e-300	2.78947e-06	8.91705e-294	1.26125e-07	1.86653e-301	0.000221005	1.86653e-301	0.000172212	1.86653e-301	1.86653e-301	1.86653e-301	1.86653e-301	1.86653e-301	7.71525e-07	2.14587e-05	4.62988e-07	1.86653e-301	3.14461e-08	1.86653e-301	1.86653e-301	7.81536e-05	1.86653e-301	1.86653e-301	1.86653e-301	2.04324e-05	7.72168e-07	1.86653e-301	1.86653e-301	2.10265e-05	2.99176e-06	1.86653e-301	1.86653e-301	1.86653e-301	8.47216e-05	0.000301413	1.86653e-301	1.86653e-301	1.02469e-06	1.86653e-301	1.86653e-301	1.86653e-301	1.86653e-301	2.75917e-05	1.86653e-301
BMP4 female XEN	D5-XEN#18	0.000111475	2.09196e-07	1.2923e-07	2.47722e-06	1.89183e-06	1.16402e-09	5.68603e-08	2.39983e-07	1.86653e-301	9.47093e-06	1.02867e-06	7.59103e-05	1.86653e-301	5.54189e-07	1.86653e-301	1.86653e-301	1.86653e-301	1.86653e-301	1.08597e-05	5.93883e-07	1.86653e-301	3.4055e-08	5.6609e-08	1.86653e-301	1.86653e-301	1.78858e-07	1.86653e-301	1.86653e-301	1.40232e-05	7.50734e-07	1.86653e-301	1.86653e-301	2.61721e-05	3.68673e-06	1.86653e-301	1.86653e-301	1.86653e-301	6.44941e-05	5.71027e-05	1.86653e-301	1.86653e-301	1.25605e-06	1.86653e-301	1.86653e-301	1.86653e-301	1.86653e-301	1.85797e-05	1.86653e-301
BMP4 female XEN	D5-XEN#19	0.000105444	7.58341e-07	1.72068e-09	1.24247e-06	1.58695e-300	9.08907e-289	2.1961e-08	1.59903e-07	1.86653e-301	0.00016053	1.86653e-301	1.45479e-05	1.86653e-301	1.86653e-301	1.86653e-301	1.86653e-301	1.86653e-301	1.86653e-301	1.9591e-05	2.35797e-06	1.09774e-06	1.86653e-301	1.86653e-301	1.86653e-301	2.8127e-05	1.86653e-301	1.86653e-301	1.86653e-301	2.32246e-05	1.86653e-301	1.86653e-301	1.86653e-301	2.5158e-06	9.51797e-07	1.86653e-301	1.86653e-301	1.86653e-301	1.59264e-05	0.000154522	1.86653e-301	1.86653e-301	6.8854e-08	1.86653e-301	1.86653e-301	1.86653e-301	1.86653e-301	9.94469e-06	1.86653e-301
BMP4 female XEN	D5-XEN#20	0.000103516	1.71988e-07	3.89096e-07	6.58202e-07	1.58695e-300	9.08907e-289	1.95784e-07	1.21486e-07	1.86653e-301	3.37511e-05	1.86653e-301	5.55799e-05	1.86653e-301	1.86653e-301	1.86653e-301	1.86653e-301	1.86653e-301	1.86653e-301	6.13791e-06	3.05114e-06	1.86653e-301	1.16519e-07	3.49712e-08	1.86653e-301	1.86653e-301	4.9949e-08	1.86653e-301	1.86653e-301	1.5047e-05	1.86653e-301	1.86653e-301	1.86653e-301	1.70814e-05	1.81279e-06	1.86653e-301	1.86653e-301	1.86653e-301	0.000206349	0.000128194	1.86653e-301	1.86653e-301	1.14531e-06	1.86653e-301	1.86653e-301	1.86653e-301	4.64244e-07	2.44127e-05	1.86653e-301
BMP4 female XEN	D5-XEN#21	0.000101486	9.40992e-08	2.43777e-10	1.36167e-06	1.58695e-300	9.08907e-289	2.24099e-08	2.12714e-297	1.86653e-301	3.11223e-05	1.86653e-301	4.34493e-06	1.86653e-301	1.86653e-301	1.86653e-301	1.86653e-301	1.86653e-301	1.15851e-06	1.70388e-06	1.53581e-06	1.86653e-301	1.86653e-301	1.86653e-301	1.86653e-301	1.86653e-301	1.86653e-301	1.86653e-301	1.86653e-301	1.86653e-301	1.86653e-301	1.86653e-301	1.86653e-301	2.214e-05	1.00956e-06	1.86653e-301	1.86653e-301	1.86653e-301	4.73261e-05	1.16026e-06	1.86653e-301	1.86653e-301	1.79876e-07	1.86653e-301	1.86653e-301	1.86653e-301	1.86653e-301	7.94053e-06	1.86653e-301
BMP4 female XEN	D5-XEN#22	0.000100116	3.03029e-07	2.60203e-06	6.85626e-07	3.20697e-07	9.08907e-289	6.68996e-08	1.7558e-07	1.86653e-301	6.00028e-06	1.86653e-301	2.25147e-05	1.86653e-301	1.86653e-301	1.86653e-301	4.57487e-09	1.86653e-301	7.49555e-07	6.43198e-06	2.1992e-06	1.86653e-301	9.79968e-08	1.86653e-301	1.86653e-301	2.99418e-05	2.60654e-07	1.86653e-301	2.01078e-06	1.69984e-05	6.5091e-07	1.86653e-301	1.86653e-301	3.50849e-05	1.5022e-05	1.86653e-301	1.86653e-301	1.86653e-301	0.000110296	1.17887e-05	1.86653e-301	1.86653e-301	3.6022e-07	1.86653e-301	1.86653e-301	1.86653e-301	1.86653e-301	3.171e-05	1.86653e-301
BMP4 female XEN	D5-XEN#23	9.51509e-05	1.57848e-07	1.86653e-301	4.50169e-288	9.1785e-07	1.43705e-07	4.33966e-07	1.69836e-07	1.86653e-301	5.70547e-05	1.86653e-301	6.36725e-06	1.86653e-301	1.86653e-301	1.86653e-301	1.86653e-301	1.86653e-301	1.21556e-06	1.48223e-05	3.0059e-06	1.86653e-301	6.59332e-08	1.86653e-301	1.86653e-301	1.86653e-301	1.86653e-301	1.86653e-301	5.65996e-06	9.61101e-06	1.29144e-06	1.86653e-301	1.86653e-301	2.12203e-05	2.4511e-06	1.86653e-301	1.86653e-301	1.86653e-301	1.86653e-301	1.86653e-301	1.86653e-301	1.86653e-301	1.86653e-301	1.86653e-301	1.86653e-301	1.86653e-301	2.93374e-07	5.26329e-05	1.86653e-301
BMP4 female XEN	D5-XEN#24	9.45229e-05	6.33157e-07	7.32338e-07	1.63434e-06	1.58695e-300	9.08907e-289	8.91705e-294	2.12714e-297	1.86653e-301	0.000671522	1.86653e-301	1.29083e-05	1.86653e-301	1.86653e-301	1.86653e-301	1.86653e-301	1.86653e-301	1.40572e-06	8.05131e-06	8.66637e-07	1.86653e-301	1.86653e-301	1.86653e-301	1.86653e-301	1.86653e-301	1.86653e-301	1.86653e-301	1.86653e-301	1.80489e-05	1.95844e-07	1.86653e-301	1.86653e-301	2.34337e-05	4.83332e-06	1.86653e-301	1.86653e-301	1.86653e-301	1.56656e-05	8.11244e-05	1.86653e-301	1.86653e-301	1.86653e-301	1.86653e-301	1.86653e-301	1.86653e-301	1.86653e-301	2.58972e-05	1.86653e-301
BMP4 female XEN	D5-XEN#25	9.16384e-05	8.81276e-08	1.86653e-301	2.10396e-06	1.58695e-300	1.29293e-06	5.66573e-09	1.16861e-07	1.86653e-301	8.32513e-05	1.86653e-301	3.85061e-05	1.86653e-301	1.86653e-301	1.86653e-301	1.86653e-301	3.38119e-08	1.29448e-06	1.85124e-05	3.30823e-07	1.17927e-06	1.53869e-07	3.91934e-08	1.86653e-301	1.86653e-301	1.86653e-301	1.86653e-301	3.16473e-06	3.58091e-05	1.86653e-301	1.86653e-301	1.86653e-301	2.14348e-05	6.12246e-06	1.86653e-301	1.86653e-301	1.86653e-301	0.000187817	3.44075e-05	1.86653e-301	1.86653e-301	1.85874e-06	1.86653e-301	1.86653e-301	1.86653e-301	5.16324e-07	1.6278e-05	1.86653e-301
BMP4 female XEN	D5-XEN#26	8.82819e-05	1.55317e-07	1.60282e-06	2.41537e-06	9.21546e-07	9.08907e-289	1.7782e-09	1.75246e-07	1.86653e-301	1.28594e-05	1.86653e-301	2.17535e-06	1.86653e-301	1.86653e-301	1.86653e-301	1.86653e-301	1.86653e-301	9.01227e-07	6.9986e-07	4.37549e-07	1.86653e-301	1.86653e-301	1.86653e-301	1.86653e-301	1.86653e-301	1.86653e-301	1.86653e-301	1.86653e-301	4.99793e-06	1.86653e-301	1.86653e-301	1.86653e-301	3.55424e-05	4.33945e-07	1.86653e-301	1.86653e-301	1.86653e-301	3.08081e-05	1.86653e-301	1.86653e-301	1.86653e-301	2.15455e-07	1.86653e-301	1.86653e-301	1.86653e-301	1.86653e-301	3.1017e-06	1.86653e-301
BMP4 female XEN	D5-XEN#27	8.64473e-05	1.08818e-06	1.86653e-301	4.50169e-288	1.58695e-300	9.08907e-289	9.43391e-08	1.87096e-07	1.86653e-301	1.5431e-05	1.86653e-301	2.74373e-05	1.86653e-301	1.86653e-301	1.86653e-301	1.86653e-301	1.86653e-301	1.86653e-301	2.01836e-05	1.79703e-06	1.86653e-301	6.04647e-08	1.86653e-301	1.86653e-301	3.50937e-05	1.86653e-301	1.86653e-301	1.86653e-301	5.15245e-05	1.86653e-301	1.86653e-301	1.86653e-301	4.24029e-05	2.38714e-06	1.86653e-301	1.86653e-301	1.86653e-301	0.000201679	1.4271e-05	1.86653e-301	1.86653e-301	4.88521e-07	1.86653e-301	1.86653e-301	1.86653e-301	8.66389e-07	1.47716e-05	1.86653e-301
BMP4 female XEN	D5-XEN#28	8.03283e-05	5.84192e-07	2.07988e-08	3.91714e-06	1.58695e-300	9.08907e-289	8.91705e-294	4.19064e-08	1.86653e-301	0.000188775	7.08221e-07	5.96045e-05	1.86653e-301	1.86653e-301	1.86653e-301	1.86653e-301	1.86653e-301	1.86653e-301	4.85874e-06	1.00968e-06	1.86653e-301	2.49195e-07	7.76627e-08	1.86653e-301	5.17642e-05	1.86653e-301	1.86653e-301	1.86653e-301	3.8346e-05	1.86653e-301	1.86653e-301	1.86653e-301	3.20833e-05	5.27043e-06	1.86653e-301	1.86653e-301	1.86653e-301	0.000138237	2.81689e-05	1.86653e-301	1.86653e-301	6.911e-07	1.86653e-301	1.86653e-301	1.86653e-301	4.02313e-07	1.9197e-05	1.86653e-301
BMP4 female XEN	D5-XEN#29	8.02992e-05	2.35189e-07	1.88421e-09	1.7978e-06	1.58695e-300	1.87569e-06	2.34865e-08	3.3498e-07	1.86653e-301	0.000629418	1.86653e-301	0.000125272	1.86653e-301	1.86653e-301	1.86653e-301	1.86653e-301	1.86653e-301	1.15225e-06	3.89736e-06	1.86653e-301	1.86653e-301	1.86653e-301	1.86653e-301	1.86653e-301	2.08659e-05	2.23259e-07	1.86653e-301	1.86653e-301	1.86653e-301	5.57017e-07	1.86653e-301	1.86653e-301	1.14679e-05	1.76516e-06	1.86653e-301	1.86653e-301	1.86653e-301	6.10369e-05	0.000142424	1.86653e-301	1.86653e-301	6.02097e-07	1.86653e-301	1.86653e-301	1.86653e-301	1.86653e-301	2.09567e-05	1.86653e-301
BMP4 female XEN	D5-XEN#30	7.98485e-05	9.88278e-07	6.37833e-07	1.05665e-06	1.58695e-300	9.08907e-289	4.00887e-08	2.55538e-07	1.86653e-301	5.29857e-05	7.58258e-07	1.86705e-05	1.86653e-301	9.67307e-07	1.86653e-301	1.86653e-301	1.86653e-301	7.27738e-07	5.68579e-06	4.55318e-07	1.86653e-301	1.86653e-301	2.13171e-08	1.86653e-301	1.86653e-301	1.86653e-301	1.86653e-301	1.86653e-301	9.47694e-06	5.65827e-07	1.86653e-301	1.86653e-301	2.71512e-05	2.31849e-06	1.86653e-301	1.86653e-301	1.86653e-301	4.11243e-05	1.85879e-05	1.86653e-301	1.86653e-301	6.55342e-08	1.86653e-301	1.86653e-301	1.86653e-301	1.86653e-301	7.77182e-06	1.86653e-301
BMP4 female XEN	D5-XEN#31	7.10924e-05	1.21574e-07	1.86653e-301	4.50169e-288	8.70683e-07	9.08907e-289	1.33e-07	2.15829e-07	1.86653e-301	0.000267149	1.86653e-301	0.000118091	1.86653e-301	1.86653e-301	1.86653e-301	1.86653e-301	1.86653e-301	1.86653e-301	1.25138e-05	1.86653e-301	1.79414e-06	6.09927e-08	1.86653e-301	1.86653e-301	1.86653e-301	1.86653e-301	1.86653e-301	1.86653e-301	2.71032e-05	1.05039e-06	1.86653e-301	1.86653e-301	1.80202e-05	2.78132e-06	1.86653e-301	1.86653e-301	1.86653e-301	9.37793e-05	0.000149546	1.86653e-301	1.86653e-301	1.78474e-06	1.86653e-301	1.86653e-301	1.86653e-301	4.67055e-06	3.75811e-05	1.86653e-301
BMP4 female XEN	D5-XEN#32	6.68054e-05	1.14831e-06	1.86653e-301	1.1574e-06	8.72287e-07	6.09272e-08	1.43725e-07	1.5445e-07	1.86653e-301	4.00545e-06	1.86653e-301	1.29632e-05	1.86653e-301	1.86653e-301	1.86653e-301	1.86653e-301	1.86653e-301	1.86653e-301	1.16895e-05	4.82955e-07	1.86653e-301	1.86653e-301	1.95627e-08	1.86653e-301	1.86653e-301	1.86653e-301	1.86653e-301	1.86653e-301	3.85533e-05	1.86653e-301	1.86653e-301	1.86653e-301	2.66087e-05	1.33507e-06	1.86653e-301	1.86653e-301	1.86653e-301	0.000149805	8.6419e-06	1.86653e-301	1.86653e-301	5.97895e-07	1.86653e-301	1.86653e-301	1.86653e-301	1.86653e-301	1.63605e-05	1.86653e-301
BMP4 female XEN	D5-XEN#33	6.53523e-05	1.87918e-07	1.86653e-301	4.50169e-288	1.58695e-300	9.08907e-289	8.597e-09	8.15296e-08	1.86653e-301	1.66129e-06	1.86653e-301	6.32871e-06	1.86653e-301	1.86653e-301	1.86653e-301	1.86653e-301	1.86653e-301	6.09723e-07	5.23328e-06	2.43255e-07	1.86653e-301	1.86653e-301	1.86653e-301	1.86653e-301	1.21965e-05	1.86653e-301	1.86653e-301	1.86653e-301	1.66747e-05	9.30142e-07	1.86653e-301	1.86653e-301	5.44631e-05	4.75391e-06	1.86653e-301	1.86653e-301	1.86653e-301	1.44134e-05	1.86653e-301	1.86653e-301	1.86653e-301	1.86653e-301	1.86653e-301	1.86653e-301	1.86653e-301	1.86653e-301	7.51208e-06	1.86653e-301
BMP4 female XEN	D5-XEN#34	6.52436e-05	1.61594e-07	6.2432e-07	4.50169e-288	1.58695e-300	1.79219e-06	2.63127e-07	6.98746e-07	1.86653e-301	9.87319e-06	1.86653e-301	5.3716e-06	1.86653e-301	1.86653e-301	1.86653e-301	1.86653e-301	1.86653e-301	1.86653e-301	4.68141e-06	9.58725e-07	3.85097e-06	1.86653e-301	1.86653e-301	1.86653e-301	3.93138e-05	1.86653e-301	1.86653e-301	1.86653e-301	2.95904e-05	2.20979e-07	1.86653e-301	1.86653e-301	2.93964e-05	5.25251e-06	1.86653e-301	1.86653e-301	1.86653e-301	5.21462e-05	3.65341e-05	1.86653e-301	1.86653e-301	3.88329e-07	1.86653e-301	1.86653e-301	1.86653e-301	1.86653e-301	2.55369e-05	1.86653e-301
BMP4 female XEN	D5-XEN#35	6.42327e-05	9.23012e-08	1.86653e-301	4.50169e-288	1.58695e-300	9.08907e-289	8.91705e-294	2.12714e-297	1.86653e-301	8.73409e-06	1.02861e-06	5.04678e-05	1.86653e-301	1.86653e-301	1.86653e-301	1.86653e-301	1.86653e-301	2.1048e-07	8.6442e-06	1.86653e-301	1.00224e-06	1.86653e-301	1.86653e-301	1.86653e-301	3.12291e-05	6.20607e-08	1.86653e-301	1.86653e-301	1.21841e-05	8.83036e-07	1.86653e-301	1.86653e-301	7.37077e-06	1.24786e-06	1.86653e-301	1.86653e-301	1.86653e-301	2.43136e-05	0.000358129	1.86653e-301	1.86653e-301	4.50472e-07	1.86653e-301	1.86653e-301	1.86653e-301	1.86653e-301	6.84773e-06	1.86653e-301
BMP4 female XEN	D5-XEN#36	6.37121e-05	5.18603e-08	1.86653e-301	4.50169e-288	1.58695e-300	9.08907e-289	8.91705e-294	6.2638e-08	1.86653e-301	0.000183843	1.86653e-301	6.47548e-05	1.86653e-301	1.86653e-301	1.86653e-301	1.86653e-301	1.86653e-301	2.26391e-06	9.61154e-06	1.78632e-07	1.86653e-301	1.86653e-301	1.89634e-08	1.86653e-301	1.86653e-301	1.86653e-301	1.86653e-301	1.86653e-301	1.92563e-05	4.48576e-07	1.86653e-301	1.86653e-301	3.33664e-05	2.23353e-06	1.86653e-301	1.86653e-301	1.86653e-301	0.000170804	1.99934e-05	1.86653e-301	1.86653e-301	5.68275e-07	1.86653e-301	1.86653e-301	1.86653e-301	1.86653e-301	2.7536e-05	1.86653e-301
BMP4 female XEN	D5-XEN#37	6.02465e-05	7.7496e-08	1.86653e-301	4.50169e-288	1.58695e-300	9.08907e-289	1.13977e-08	3.91855e-07	1.86653e-301	0.000288724	1.86653e-301	7.80193e-05	1.86653e-301	1.86653e-301	1.86653e-301	1.86653e-301	1.86653e-301	1.33554e-06	2.35522e-05	1.76124e-06	1.86653e-301	7.25027e-08	7.97589e-08	1.86653e-301	8.1561e-05	1.86653e-301	1.86653e-301	1.86653e-301	3.81104e-05	6.81724e-07	1.86653e-301	1.86653e-301	1.09441e-05	2.76612e-06	1.86653e-301	1.86653e-301	1.86653e-301	8.23293e-05	0.000203399	1.86653e-301	1.86653e-301	7.75029e-07	1.86653e-301	1.86653e-301	1.86653e-301	5.15644e-07	3.92977e-05	1.86653e-301
BMP4 female XEN	D5-XEN#38	5.97215e-05	1.81897e-07	5.23409e-07	1.20033e-06	1.58695e-300	2.50915e-06	5.23116e-07	8.08956e-08	1.86653e-301	5.39724e-06	1.86653e-301	4.14557e-05	1.86653e-301	1.86653e-301	1.86653e-301	1.86653e-301	1.86653e-301	1.27502e-07	4.99376e-06	4.73441e-08	1.86653e-301	7.17488e-08	8.57318e-08	1.86653e-301	1.40355e-05	4.47576e-08	1.86653e-301	1.86653e-301	1.40134e-05	1.86653e-301	1.86653e-301	1.86653e-301	1.06484e-05	1.7293e-06	1.86653e-301	1.86653e-301	1.86653e-301	0.00010558	1.59551e-05	1.86653e-301	1.86653e-301	6.64122e-07	1.86653e-301	9.03452e-07	1.86653e-301	1.86653e-301	1.59635e-05	1.86653e-301
BMP4 female XEN	D5-XEN#39	5.90862e-05	1.26837e-07	1.86653e-301	4.50169e-288	1.58695e-300	9.08907e-289	1.33948e-07	3.21365e-07	1.86653e-301	0.000238065	1.83193e-07	2.07917e-05	1.86653e-301	1.86653e-301	1.86653e-301	1.86653e-301	1.86653e-301	3.93927e-07	6.17176e-06	4.32292e-06	1.86653e-301	4.3584e-08	5.58825e-08	1.86653e-301	3.82657e-05	1.35238e-07	1.86653e-301	1.86653e-301	1.56679e-05	1.86653e-301	1.86653e-301	1.86653e-301	3.06629e-05	1.95671e-06	1.86653e-301	1.86653e-301	1.86653e-301	9.62623e-05	1.91329e-05	1.86653e-301	1.86653e-301	1.86806e-07	1.86653e-301	1.86653e-301	1.86653e-301	1.86653e-301	1.21791e-05	1.86653e-301
BMP4 female XEN	D5-XEN#40	5.77364e-05	1.22903e-07	2.69175e-09	4.37915e-06	2.22636e-07	1.25064e-06	2.72787e-08	2.12714e-297	1.86653e-301	0.000295753	3.78313e-07	3.64366e-05	1.86653e-301	1.86653e-301	1.86653e-301	1.86653e-301	1.86653e-301	1.86653e-301	1.0936e-05	1.09889e-06	1.86653e-301	1.09948e-07	1.86653e-301	1.86653e-301	7.10635e-05	2.51764e-07	1.86653e-301	1.86653e-301	1.86653e-301	8.27341e-07	1.86653e-301	1.86653e-301	1.32227e-05	1.86653e-301	1.86653e-301	1.86653e-301	1.86653e-301	6.22384e-05	7.23784e-05	1.86653e-301	1.86653e-301	3.51228e-07	1.86653e-301	1.86653e-301	1.86653e-301	1.86653e-301	2.63861e-05	1.86653e-301
BMP4 female XEN	D5-XEN#41	5.68295e-05	1.81391e-07	1.86653e-301	4.31485e-07	1.58695e-300	9.08907e-289	5.24606e-08	2.12714e-297	1.86653e-301	3.09183e-05	1.86653e-301	9.46967e-06	1.86653e-301	1.86653e-301	1.86653e-301	1.86653e-301	1.86653e-301	3.74824e-08	5.1535e-06	3.38114e-07	1.86653e-301	6.16946e-08	3.40305e-08	1.86653e-301	1.16803e-05	5.91678e-08	1.86653e-301	8.1574e-07	1.91782e-05	3.03975e-07	1.86653e-301	1.86653e-301	1.85638e-05	4.75358e-07	1.86653e-301	1.86653e-301	1.86653e-301	9.08476e-05	1.42223e-05	1.86653e-301	1.86653e-301	1.21645e-06	1.86653e-301	1.86653e-301	1.86653e-301	4.38168e-07	1.14154e-05	1.86653e-301
BMP4 female XEN	D5-XEN#42	5.64671e-05	6.02759e-08	2.0634e-09	2.61144e-06	1.58695e-300	2.0649e-06	8.91705e-294	3.04823e-08	1.86653e-301	1.30561e-05	1.09441e-06	1.27301e-05	1.86653e-301	1.86653e-301	1.86653e-301	1.86653e-301	1.86653e-301	1.86653e-301	5.9022e-06	1.86653e-301	6.4826e-06	2.02437e-07	7.27144e-08	1.86653e-301	1.86653e-301	1.86653e-301	1.86653e-301	1.86653e-301	3.09137e-05	1.86653e-301	1.86653e-301	1.86653e-301	2.53138e-05	2.45007e-06	1.86653e-301	1.86653e-301	1.86653e-301	6.58734e-05	1.41074e-05	1.86653e-301	1.86653e-301	1.5723e-06	1.86653e-301	1.86653e-301	1.86653e-301	1.86653e-301	1.27794e-05	2.34783e-06
BMP4 female XEN	D5-XEN#43	5.58391e-05	1.82903e-07	1.86653e-301	4.50169e-288	5.31663e-07	9.08907e-289	6.33158e-09	1.91157e-07	1.86653e-301	1.71767e-06	1.86653e-301	2.5645e-06	1.86653e-301	1.86653e-301	1.86653e-301	1.86653e-301	1.86653e-301	1.86653e-301	1.86653e-301	1.86653e-301	1.86653e-301	1.86653e-301	1.86653e-301	1.86653e-301	1.86653e-301	1.86653e-301	1.86653e-301	1.86653e-301	4.41174e-06	1.86653e-301	1.86653e-301	1.86653e-301	2.39037e-05	2.66769e-06	1.86653e-301	1.86653e-301	1.86653e-301	1.88551e-05	1.86653e-301	1.86653e-301	1.86653e-301	1.86653e-301	1.86653e-301	1.86653e-301	1.86653e-301	1.60405e-07	1.87737e-06	1.86653e-301
BMP4 female XEN	D5-XEN#44	5.07384e-05	6.14527e-08	4.09954e-10	5.61931e-07	1.58695e-300	9.39358e-07	7.17313e-08	1.509e-07	1.86653e-301	0.000979734	1.86653e-301	9.02267e-05	1.86653e-301	1.86653e-301	1.86653e-301	1.86653e-301	1.86653e-301	9.35809e-07	5.07358e-06	1.73138e-07	1.86653e-301	1.11509e-07	1.86653e-301	1.86653e-301	5.46164e-05	3.78046e-07	1.86653e-301	1.86653e-301	5.95485e-06	1.86653e-301	1.86653e-301	1.86653e-301	8.05413e-06	1.86653e-301	1.86653e-301	1.86653e-301	1.86653e-301	3.02806e-05	2.00733e-05	1.86653e-301	1.86653e-301	4.26372e-07	1.86653e-301	1.86653e-301	1.86653e-301	1.37448e-07	2.99265e-05	1.86653e-301
BMP4 female XEN	D5-XEN#45	5.0318e-05	1.42116e-07	1.86653e-301	4.3472e-08	1.58695e-300	9.08907e-289	7.34921e-08	7.22705e-08	1.86653e-301	0.000116018	2.1909e-06	5.54869e-05	1.86653e-301	1.86653e-301	1.86653e-301	9.66835e-10	1.86653e-301	8.4971e-07	1.02786e-05	1.86653e-301	4.23717e-06	1.86653e-301	1.86653e-301	1.86653e-301	5.02762e-05	5.90245e-07	1.86653e-301	1.86653e-301	1.40895e-05	1.21351e-06	1.86653e-301	1.86653e-301	1.57647e-05	4.11987e-07	1.86653e-301	1.86653e-301	1.86653e-301	7.3839e-05	0.00038446	1.86653e-301	1.86653e-301	1.86653e-301	1.86653e-301	1.86653e-301	1.86653e-301	1.86653e-301	1.6581e-05	1.86653e-301
BMP4 female XEN	D5-XEN#46	4.63238e-05	9.14142e-08	2.12107e-08	5.21093e-06	1.58695e-300	9.08907e-289	1.45559e-07	1.22318e-07	1.86653e-301	5.64378e-05	6.82511e-08	3.65046e-05	1.86653e-301	1.86653e-301	1.86653e-301	1.86653e-301	1.86653e-301	1.86653e-301	2.72903e-06	2.00787e-07	1.86653e-301	4.73572e-08	1.86653e-301	1.86653e-301	5.26394e-05	1.8873e-07	1.86653e-301	1.86653e-301	8.41988e-06	2.13356e-07	1.86653e-301	1.86653e-301	1.82146e-05	2.78348e-06	1.86653e-301	1.86653e-301	1.86653e-301	9.82615e-05	0.000122773	1.86653e-301	1.86653e-301	6.269e-07	1.86653e-301	1.86653e-301	1.86653e-301	7.16959e-07	2.86768e-05	1.86653e-301
BMP4 female XEN	D5-XEN#47	4.62606e-05	9.03146e-08	1.86653e-301	7.88034e-07	1.58695e-300	9.08907e-289	3.36357e-07	1.46699e-07	1.86653e-301	9.58103e-05	1.86653e-301	1.91072e-05	1.86653e-301	1.86653e-301	1.86653e-301	1.86653e-301	3.31512e-06	4.74636e-08	1.95794e-05	4.87246e-06	1.78554e-06	1.9427e-07	8.89261e-08	1.86653e-301	5.6558e-05	1.86653e-301	1.86653e-301	1.86653e-301	0.000149248	6.34203e-07	1.86653e-301	1.86653e-301	4.03782e-05	1.49764e-06	1.86653e-301	1.86653e-301	1.86653e-301	0.000200071	2.24243e-05	1.86653e-301	1.86653e-301	1.42164e-06	1.86653e-301	1.86653e-301	1.86653e-301	6.31739e-06	3.42591e-05	1.86653e-301
BMP4 female XEN	D5-XEN#48	4.33073e-05	6.78538e-08	1.86653e-301	4.50169e-288	1.58695e-300	9.08907e-289	8.91705e-294	2.12714e-297	1.86653e-301	0.00020502	3.81582e-07	3.56203e-05	1.86653e-301	1.86653e-301	1.86653e-301	1.86653e-301	1.86653e-301	4.14205e-06	1.42296e-05	1.86653e-301	1.86653e-301	1.86653e-301	1.86653e-301	1.86653e-301	6.7709e-05	1.86653e-301	1.86653e-301	1.86653e-301	9.26882e-06	2.13884e-07	1.86653e-301	1.86653e-301	1.34019e-05	1.86653e-301	1.86653e-301	1.86653e-301	1.86653e-301	4.08537e-05	0.000167877	1.86653e-301	1.86653e-301	7.96315e-07	1.86653e-301	1.86653e-301	1.86653e-301	1.86653e-301	1.0917e-05	1.86653e-301
BMP4 female XEN	D5-XEN#49	4.25469e-05	8.49266e-08	7.44734e-07	1.95512e-06	1.58695e-300	9.08907e-289	2.65708e-07	2.12714e-297	1.86653e-301	6.24071e-05	1.86653e-301	2.95365e-05	1.86653e-301	1.86653e-301	1.86653e-301	1.86653e-301	1.86653e-301	1.86653e-301	4.80658e-07	3.20147e-06	1.86653e-301	1.86653e-301	1.86653e-301	1.86653e-301	1.86653e-301	1.86653e-301	1.86653e-301	1.86653e-301	1.09141e-06	1.20784e-07	1.86653e-301	1.86653e-301	2.15893e-05	5.81311e-06	1.86653e-301	1.86653e-301	1.86653e-301	4.09648e-05	2.79805e-05	1.86653e-301	1.86653e-301	1.38522e-07	1.86653e-301	1.86653e-301	1.86653e-301	1.86653e-301	1.68948e-05	1.86653e-301
BMP4 female XEN	D5-XEN#50	4.22506e-05	6.59052e-08	3.72142e-07	1.15603e-06	2.68241e-07	6.59916e-07	2.44188e-08	2.12714e-297	1.86653e-301	1.66561e-05	1.86653e-301	1.2046e-05	1.86653e-301	1.86653e-301	1.86653e-301	1.86653e-301	1.09204e-06	1.86653e-301	3.12936e-06	1.86653e-301	1.86653e-301	3.52209e-08	1.86653e-301	1.86653e-301	1.86653e-301	1.86653e-301	1.86653e-301	1.86653e-301	2.22693e-05	4.00443e-07	1.86653e-301	1.86653e-301	6.55409e-06	4.78514e-07	1.86653e-301	1.86653e-301	1.86653e-301	4.40591e-05	1.47855e-05	1.86653e-301	1.86653e-301	3.54201e-07	1.86653e-301	1.86653e-301	1.86653e-301	1.86653e-301	8.33975e-06	1.86653e-301
BMP4 female XEN	D5-XEN#51	4.02572e-05	9.06743e-08	7.52042e-10	2.5054e-06	1.20013e-06	2.19658e-06	1.63768e-08	3.08342e-07	1.86653e-301	8.63315e-06	1.86653e-301	6.41142e-05	1.86653e-301	1.86653e-301	1.86653e-301	3.21344e-09	1.86653e-301	4.92064e-08	6.38951e-06	9.13639e-07	1.86653e-301	1.00064e-07	1.86653e-301	1.86653e-301	3.98928e-05	1.86653e-301	1.86653e-301	1.86653e-301	1.89366e-05	1.86653e-301	1.86653e-301	1.86653e-301	1.8958e-05	1.13195e-06	1.86653e-301	1.86653e-301	1.86653e-301	0.000127515	1.00792e-05	1.86653e-301	1.86653e-301	1.84079e-06	1.86653e-301	1.86653e-301	1.86653e-301	1.86653e-301	1.2624e-05	1.86653e-301
BMP4 female XEN	D5-XEN#52	3.78355e-05	3.43091e-08	7.21182e-07	4.74281e-10	1.58695e-300	9.08907e-289	1.28386e-08	8.28388e-08	1.86653e-301	8.34952e-05	6.68121e-07	1.03044e-05	1.86653e-301	1.86653e-301	1.86653e-301	1.86653e-301	1.86653e-301	2.22782e-06	4.61331e-06	1.6393e-06	1.86653e-301	9.99794e-08	1.86653e-301	1.86653e-301	1.86653e-301	1.86653e-301	1.86653e-301	1.86653e-301	3.1271e-05	4.6595e-07	1.86653e-301	1.86653e-301	1.5742e-05	7.15339e-07	1.86653e-301	1.86653e-301	1.86653e-301	6.82757e-05	6.72297e-06	1.86653e-301	1.86653e-301	6.01481e-07	1.86653e-301	1.10219e-06	1.86653e-301	3.16817e-07	1.59516e-05	1.86653e-301
BMP4 female XEN	D5-XEN#53	3.27551e-05	1.29975e-08	1.86653e-301	4.50169e-288	6.55272e-07	9.08907e-289	1.9338e-08	2.12714e-297	1.86653e-301	4.48628e-05	1.86653e-301	5.55603e-05	1.86653e-301	1.86653e-301	1.86653e-301	1.86653e-301	1.86653e-301	2.96386e-06	8.57253e-06	1.28661e-07	1.86653e-301	7.78268e-08	1.86653e-301	1.86653e-301	1.86653e-301	1.86653e-301	1.86653e-301	1.86653e-301	6.4483e-06	1.86653e-301	1.86653e-301	1.86653e-301	1.52931e-05	6.42721e-06	1.86653e-301	1.86653e-301	1.86653e-301	7.73786e-05	8.38867e-05	1.86653e-301	1.86653e-301	4.68925e-07	1.86653e-301	1.86653e-301	1.86653e-301	1.86653e-301	3.6272e-05	1.86653e-301
BMP4 female XEN	D5-XEN#54	3.26887e-05	5.56972e-08	4.23935e-07	1.24141e-09	5.72364e-07	4.1348e-09	2.93748e-07	3.90356e-08	1.86653e-301	1.50969e-05	1.86653e-301	6.15848e-05	1.86653e-301	1.86653e-301	1.86653e-301	1.86653e-301	1.86653e-301	6.76518e-07	8.21082e-06	1.3921e-06	1.86653e-301	1.86653e-301	1.86653e-301	1.86653e-301	2.91797e-05	2.49558e-07	1.86653e-301	1.86653e-301	1.17033e-05	2.87392e-07	1.86653e-301	1.86653e-301	1.33113e-05	2.71205e-06	1.86653e-301	1.86653e-301	1.86653e-301	3.40469e-05	1.20464e-05	1.86653e-301	1.86653e-301	5.427e-07	1.86653e-301	1.86653e-301	1.86653e-301	9.94018e-07	1.4878e-05	1.86653e-301
BMP4 female XEN	D5-XEN#55	3.05689e-05	1.96211e-07	2.02284e-09	4.27397e-06	1.58695e-300	9.08907e-289	4.53533e-09	8.44093e-08	1.86653e-301	0.000129499	1.86653e-301	2.4807e-05	1.86653e-301	1.86653e-301	1.86653e-301	1.86653e-301	1.86653e-301	6.74152e-09	6.12464e-06	2.00916e-06	3.34736e-06	1.6524e-08	1.22449e-08	1.86653e-301	1.86653e-301	8.75643e-08	1.86653e-301	1.86653e-301	9.99877e-06	1.86653e-301	1.86653e-301	1.86653e-301	1.87298e-05	3.37044e-07	1.86653e-301	1.86653e-301	1.86653e-301	5.35986e-05	6.41389e-05	1.86653e-301	1.86653e-301	8.25162e-07	1.86653e-301	1.86653e-301	1.86653e-301	2.34155e-06	7.82516e-06	2.2592e-07
BMP4 female XEN	D5-XEN#56	3.04605e-05	1.66785e-08	1.61049e-09	1.15223e-06	2.54605e-08	9.08907e-289	8.91705e-294	2.12714e-297	1.86653e-301	0.000142609	1.86653e-301	1.36154e-05	1.86653e-301	1.86653e-301	1.86653e-301	1.86653e-301	1.86653e-301	1.86653e-301	1.86653e-301	3.69597e-06	1.86653e-301	1.34458e-07	1.86653e-301	1.86653e-301	5.06705e-05	3.86333e-07	1.86653e-301	1.86653e-301	4.15821e-05	3.77263e-07	1.86653e-301	1.86653e-301	1.6583e-05	3.79111e-06	1.86653e-301	1.86653e-301	1.86653e-301	9.72515e-05	3.9825e-05	1.86653e-301	1.86653e-301	4.45566e-07	1.86653e-301	1.86653e-301	1.86653e-301	1.86653e-301	1.6103e-05	1.86653e-301
BMP4 female XEN	D5-XEN#57	2.98206e-05	4.55088e-08	3.40421e-09	7.18361e-07	1.58695e-300	3.48284e-07	1.72469e-08	1.79115e-07	1.86653e-301	9.82355e-05	1.86653e-301	4.75496e-05	1.86653e-301	1.86653e-301	1.86653e-301	1.86653e-301	1.86653e-301	1.86653e-301	9.30822e-06	1.86653e-301	5.77688e-07	1.86653e-301	1.86653e-301	1.86653e-301	3.74195e-05	9.56181e-08	1.86653e-301	1.86653e-301	4.98498e-06	7.79759e-07	1.86653e-301	1.86653e-301	1.43386e-05	2.52644e-06	1.86653e-301	1.86653e-301	1.86653e-301	6.1091e-05	0.000199287	1.86653e-301	1.86653e-301	1.45635e-07	1.86653e-301	1.86653e-301	1.86653e-301	1.86653e-301	1.53669e-05	1.86653e-301
BMP4 female XEN	D5-XEN#58	2.84041e-05	5.76638e-08	1.86653e-301	4.50169e-288	1.58695e-300	9.08907e-289	1.05724e-09	4.13196e-08	1.86653e-301	6.63121e-07	1.86653e-301	1.30639e-05	1.86653e-301	1.86653e-301	1.86653e-301	1.86653e-301	1.86653e-301	1.86653e-301	9.11675e-06	2.96048e-08	1.86653e-301	8.2485e-08	1.86653e-301	1.86653e-301	1.86653e-301	8.70293e-08	1.86653e-301	1.86653e-301	2.14297e-05	6.1605e-07	1.86653e-301	1.86653e-301	1.10304e-05	9.69134e-07	1.86653e-301	1.86653e-301	1.86653e-301	5.69867e-05	6.5818e-05	1.86653e-301	1.86653e-301	2.61091e-07	1.86653e-301	1.86653e-301	1.86653e-301	1.86653e-301	9.00956e-06	1.86653e-301
BMP4 female XEN	D5-XEN#59	2.81979e-05	3.79662e-08	1.13747e-06	4.50169e-288	1.58695e-300	9.08907e-289	8.91705e-294	2.12714e-297	1.86653e-301	3.31903e-06	1.86653e-301	2.54089e-05	1.86653e-301	1.86653e-301	1.86653e-301	1.86653e-301	1.86653e-301	5.66999e-07	3.25408e-06	1.86653e-301	1.86653e-301	1.86653e-301	1.86653e-301	1.86653e-301	1.86653e-301	1.86653e-301	1.86653e-301	1.86653e-301	8.54663e-06	1.86653e-301	1.86653e-301	1.86653e-301	1.57145e-05	8.59552e-06	1.86653e-301	1.86653e-301	1.86653e-301	8.27656e-05	7.26531e-06	1.86653e-301	1.86653e-301	3.87592e-07	1.86653e-301	1.86653e-301	1.86653e-301	6.88096e-07	1.77281e-05	3.56529e-06
BMP4 female XEN	D5-XEN#60	2.79838e-05	3.30137e-08	1.86653e-301	4.50169e-288	1.58695e-300	9.08907e-289	8.91705e-294	2.12714e-297	1.86653e-301	1.65867e-05	4.57861e-07	1.24848e-05	1.86653e-301	1.86653e-301	1.86653e-301	1.86653e-301	1.86653e-301	2.15006e-06	2.53144e-06	1.86653e-301	1.86653e-301	1.86653e-301	1.86653e-301	1.86653e-301	2.81251e-05	1.86653e-301	1.86653e-301	1.86653e-301	4.06761e-08	9.92056e-08	1.86653e-301	1.86653e-301	7.01572e-06	1.86653e-301	1.86653e-301	1.86653e-301	1.86653e-301	4.85393e-06	0.000481797	1.86653e-301	1.86653e-301	1.86653e-301	1.86653e-301	1.86653e-301	1.86653e-301	1.86653e-301	5.59271e-06	1.86653e-301
BMP4 female XEN	D5-XEN#61	2.65517e-05	2.74254e-08	1.86653e-301	4.50169e-288	1.58695e-300	9.08907e-289	2.06893e-07	2.12714e-297	1.86653e-301	3.57824e-05	1.86653e-301	1.86653e-301	1.86653e-301	1.86653e-301	1.86653e-301	1.86653e-301	1.86653e-301	1.55608e-06	6.00176e-06	1.45383e-07	1.86653e-301	1.86653e-301	1.86653e-301	1.86653e-301	1.86653e-301	1.86653e-301	1.86653e-301	1.86653e-301	4.65299e-06	5.98622e-07	1.86653e-301	1.86653e-301	1.7444e-05	3.58233e-06	1.86653e-301	1.86653e-301	1.86653e-301	6.15047e-05	6.34205e-06	1.86653e-301	1.86653e-301	2.68214e-07	1.86653e-301	1.86653e-301	1.86653e-301	1.86653e-301	1.32168e-05	1.86653e-301
BMP4 female XEN	D5-XEN#62	2.30443e-05	7.26848e-08	1.86653e-301	4.50169e-288	4.01423e-07	9.08907e-289	1.66129e-07	2.52458e-07	1.86653e-301	2.52027e-05	1.40819e-07	4.99833e-06	1.86653e-301	1.86653e-301	1.86653e-301	1.86653e-301	1.86653e-301	1.22632e-06	5.65228e-06	1.86653e-301	1.86653e-301	1.86653e-301	1.86653e-301	1.86653e-301	1.86653e-301	1.86653e-301	1.86653e-301	1.86653e-301	1.1329e-05	1.20655e-06	1.86653e-301	1.86653e-301	1.38003e-05	1.73139e-06	1.86653e-301	1.86653e-301	1.86653e-301	3.08789e-05	1.96377e-05	1.86653e-301	1.86653e-301	2.11861e-07	1.86653e-301	1.86653e-301	1.86653e-301	1.86653e-301	6.85384e-06	1.86653e-301
BMP4 female XEN	D5-XEN#63	1.95043e-05	1.94832e-08	6.89254e-07	4.50169e-288	1.58695e-300	9.08907e-289	3.69659e-09	2.12714e-297	1.86653e-301	0.000186013	4.93293e-08	1.04367e-05	1.86653e-301	1.86653e-301	1.86653e-301	1.86653e-301	1.86653e-301	1.12532e-06	5.14158e-06	2.04878e-08	1.86653e-301	6.95077e-08	1.86653e-301	1.86653e-301	4.59471e-05	1.86653e-301	1.86653e-301	1.86653e-301	1.14594e-05	5.33227e-07	1.86653e-301	1.86653e-301	5.39992e-06	7.85961e-07	1.86653e-301	1.86653e-301	1.86653e-301	3.78067e-05	6.06304e-05	1.86653e-301	1.86653e-301	1.30919e-07	1.86653e-301	1.86653e-301	1.86653e-301	4.3985e-07	6.51817e-06	1.86653e-301
BMP4 female XEN	D5-XEN#64	1.6671e-05	4.1644e-08	1.86653e-301	4.50169e-288	1.58695e-300	9.08907e-289	1.17619e-08	9.19625e-08	1.86653e-301	6.53387e-06	1.86653e-301	1.88026e-06	1.86653e-301	1.86653e-301	1.86653e-301	1.86653e-301	1.86653e-301	1.86653e-301	1.86653e-301	2.67823e-07	1.86653e-301	1.86653e-301	1.86653e-301	1.86653e-301	1.86653e-301	1.17735e-07	1.86653e-301	1.86653e-301	7.84091e-06	1.86653e-301	1.86653e-301	1.86653e-301	4.87878e-06	1.36365e-06	1.86653e-301	1.86653e-301	1.86653e-301	3.55348e-06	7.15327e-06	1.86653e-301	1.86653e-301	2.77812e-07	1.86653e-301	1.86653e-301	1.86653e-301	1.86653e-301	1.29043e-06	1.86653e-301
BMP4 female XEN	D5-XEN#65	1.57412e-05	1.25809e-08	1.86653e-301	4.50169e-288	1.58695e-300	9.08907e-289	8.91705e-294	1.21775e-07	1.86653e-301	0.000232125	1.86653e-301	2.67185e-05	1.86653e-301	1.86653e-301	1.86653e-301	1.86653e-301	1.86653e-301	2.09398e-06	5.04604e-06	1.86653e-301	1.86653e-301	1.76548e-08	1.86653e-301	1.86653e-301	5.88376e-05	1.86653e-301	1.86653e-301	1.86653e-301	1.1389e-05	1.86653e-301	1.86653e-301	1.86653e-301	1.11707e-05	3.21253e-06	1.86653e-301	1.86653e-301	1.86653e-301	5.30303e-05	0.000136702	1.86653e-301	1.86653e-301	3.97788e-07	1.86653e-301	1.86653e-301	1.86653e-301	1.86653e-301	3.03052e-05	1.86653e-301
BMP4 female XEN	D5-XEN#66	1.53378e-05	1.77741e-08	1.86653e-301	4.50169e-288	1.58695e-300	9.08907e-289	8.91705e-294	5.71999e-08	1.86653e-301	6.32188e-06	1.86653e-301	7.36059e-06	1.86653e-301	1.86653e-301	1.86653e-301	1.86653e-301	1.86653e-301	2.49111e-06	1.86653e-301	2.57837e-06	1.86653e-301	1.86653e-301	1.80084e-08	1.86653e-301	1.62722e-05	1.86653e-301	1.86653e-301	1.86653e-301	7.96758e-06	4.58337e-07	1.86653e-301	1.86653e-301	6.15888e-06	2.53293e-06	1.86653e-301	1.86653e-301	1.86653e-301	1.79675e-05	1.60649e-05	1.86653e-301	1.86653e-301	1.73187e-07	1.86653e-301	1.86653e-301	1.86653e-301	1.86653e-301	5.86512e-06	1.92117e-06
BMP4 female XEN	D5-XEN#67	1.5329e-05	1.06808e-07	1.86653e-301	4.50169e-288	1.58695e-300	9.08907e-289	8.91705e-294	2.12714e-297	1.86653e-301	1.11788e-06	1.86653e-301	1.86653e-301	1.86653e-301	1.86653e-301	1.86653e-301	1.86653e-301	1.86653e-301	1.16991e-06	2.07709e-06	1.86653e-301	1.86653e-301	1.86653e-301	1.86653e-301	1.86653e-301	1.86653e-301	1.86653e-301	1.86653e-301	1.86653e-301	1.86653e-301	1.86653e-301	1.86653e-301	1.86653e-301	5.52695e-06	1.86653e-301	1.86653e-301	1.86653e-301	1.86653e-301	2.59345e-05	1.86653e-301	1.86653e-301	1.86653e-301	5.18869e-08	2.2132e-07	1.86653e-301	1.86653e-301	1.86653e-301	8.62254e-06	1.86653e-301
BMP4 female XEN	D5-XEN#68	1.43349e-05	1.33369e-07	1.86653e-301	4.50169e-288	1.58695e-300	9.08907e-289	8.91705e-294	2.12714e-297	1.86653e-301	0.000125935	1.86653e-301	4.18585e-05	1.86653e-301	1.86653e-301	1.86653e-301	1.86653e-301	1.86653e-301	1.86653e-301	5.92056e-06	7.99264e-07	1.86653e-301	1.86653e-301	3.31897e-08	1.86653e-301	5.461e-05	1.86653e-301	1.86653e-301	1.86653e-301	1.86653e-301	1.86653e-301	1.86653e-301	1.86653e-301	1.35097e-05	1.46866e-05	1.86653e-301	1.86653e-301	1.86653e-301	3.24571e-05	1.29627e-05	1.86653e-301	1.86653e-301	3.20073e-07	1.86653e-301	1.86653e-301	1.86653e-301	1.86653e-301	1.77659e-05	1.86653e-301
BMP4 female XEN	D5-XEN#69	1.17472e-05	4.00378e-08	1.86653e-301	4.50169e-288	1.58695e-300	9.08907e-289	8.91705e-294	2.12714e-297	3.05615e-08	2.9271e-06	1.86653e-301	8.16658e-06	1.86653e-301	1.86653e-301	1.86653e-301	1.86653e-301	1.86653e-301	8.19958e-09	8.32861e-07	2.96008e-07	1.86653e-301	1.86653e-301	1.86653e-301	1.86653e-301	1.86653e-301	1.86653e-301	1.86653e-301	1.86653e-301	1.86653e-301	1.86653e-301	1.86653e-301	1.86653e-301	8.16173e-06	1.92749e-06	1.86653e-301	1.86653e-301	1.86653e-301	5.44947e-05	1.43519e-05	1.86653e-301	1.86653e-301	1.86653e-301	1.86653e-301	1.86653e-301	1.86653e-301	1.86653e-301	6.24479e-06	2.88666e-07
BMP4 female XEN	D5-XEN#70	1.08711e-05	3.07024e-09	1.86653e-301	4.50169e-288	1.58695e-300	9.08907e-289	8.91705e-294	2.12714e-297	1.86653e-301	1.51884e-05	1.86653e-301	1.23977e-05	1.86653e-301	1.86653e-301	1.86653e-301	1.86653e-301	1.86653e-301	1.86653e-301	2.14183e-06	1.86653e-301	1.86653e-301	2.86157e-08	1.86653e-301	1.86653e-301	3.29411e-05	1.86653e-301	1.86653e-301	1.86653e-301	1.86653e-301	1.86653e-301	1.86653e-301	1.86653e-301	2.42293e-06	1.86653e-301	1.86653e-301	1.86653e-301	1.86653e-301	1.0328e-05	9.4892e-06	1.86653e-301	1.86653e-301	1.86653e-301	1.86653e-301	1.86653e-301	1.86653e-301	1.86653e-301	8.86647e-06	1.86653e-301
BMP4 female XEN	D5-XEN#71	9.67951e-06	6.99874e-09	1.86653e-301	4.50169e-288	1.58695e-300	9.08907e-289	8.91705e-294	2.12714e-297	1.86653e-301	1.88403e-05	1.86653e-301	2.62935e-06	1.86653e-301	1.86653e-301	1.86653e-301	1.86653e-301	1.86653e-301	6.34051e-08	2.04929e-06	1.11382e-07	1.86653e-301	1.86653e-301	1.86653e-301	1.86653e-301	1.71425e-05	1.86653e-301	1.86653e-301	1.86653e-301	5.35562e-06	1.86653e-301	1.86653e-301	1.86653e-301	1.04357e-05	1.13877e-06	1.86653e-301	1.86653e-301	1.86653e-301	1.83511e-05	1.85263e-05	1.86653e-301	1.86653e-301	1.86653e-301	1.86653e-301	1.86653e-301	1.86653e-301	1.86653e-301	7.1001e-06	1.86653e-301
BMP4 female XEN	D5-XEN#72	8.71403e-06	2.50803e-08	1.86653e-301	4.50169e-288	1.58695e-300	9.08907e-289	8.91705e-294	2.12714e-297	1.86653e-301	8.99829e-06	1.86653e-301	7.8817e-06	1.86653e-301	1.96475e-06	1.86653e-301	1.86653e-301	1.86653e-301	1.35094e-06	8.53664e-06	4.99577e-07	1.8292e-06	1.19608e-07	1.86653e-301	1.86653e-301	1.86653e-301	1.86653e-301	1.86653e-301	1.86653e-301	2.70104e-05	1.86653e-301	1.86653e-301	1.86653e-301	2.30984e-05	1.86653e-301	1.86653e-301	1.86653e-301	1.86653e-301	8.00083e-05	9.99326e-06	1.86653e-301	1.86653e-301	8.93096e-08	1.86653e-301	1.86653e-301	1.86653e-301	1.86653e-301	1.12806e-05	3.01642e-06
BMP4 female XEN	D5-XEN#73	7.30553e-06	4.88525e-09	1.86653e-301	4.50169e-288	1.58695e-300	9.08907e-289	8.91705e-294	2.12714e-297	1.86653e-301	0.000279466	1.86653e-301	1.92087e-05	1.86653e-301	1.86653e-301	1.86653e-301	1.86653e-301	1.86653e-301	1.47198e-06	1.4894e-06	1.67457e-06	3.31675e-06	1.86653e-301	1.86653e-301	1.86653e-301	3.17524e-05	1.86653e-301	1.86653e-301	1.86653e-301	1.64691e-07	1.86653e-301	1.86653e-301	1.86653e-301	5.41769e-06	1.26551e-06	1.86653e-301	1.86653e-301	1.86653e-301	2.27476e-05	2.17341e-05	1.86653e-301	1.86653e-301	1.86653e-301	1.86653e-301	1.86653e-301	1.86653e-301	1.86653e-301	7.0268e-06	1.86653e-301
BMP4 female XEN	D5-XEN#74	7.25563e-06	7.28259e-08	1.86653e-301	4.50169e-288	1.58695e-300	9.08907e-289	8.91705e-294	2.12714e-297	1.86653e-301	2.16469e-06	1.86653e-301	4.57829e-06	1.86653e-301	1.86653e-301	1.86653e-301	1.86653e-301	1.86653e-301	1.86653e-301	5.52663e-07	2.72598e-07	7.3141e-07	1.86653e-301	1.86653e-301	1.86653e-301	1.86653e-301	1.70256e-07	1.86653e-301	1.86653e-301	1.86653e-301	2.16378e-07	1.86653e-301	1.86653e-301	8.28115e-06	9.23922e-07	1.86653e-301	1.86653e-301	1.86653e-301	1.99977e-05	6.09431e-06	1.86653e-301	1.86653e-301	7.88327e-08	1.86653e-301	1.86653e-301	1.86653e-301	1.86653e-301	9.91123e-06	1.86653e-301
BMP4 female XEN	D5-XEN#75	6.50029e-06	2.89915e-08	1.86653e-301	4.50169e-288	1.58695e-300	9.08907e-289	8.91705e-294	2.12714e-297	1.86653e-301	6.53325e-06	1.86653e-301	1.28819e-06	1.86653e-301	1.86653e-301	1.86653e-301	1.86653e-301	1.86653e-301	4.30071e-06	1.86653e-301	1.48906e-07	1.86653e-301	1.86653e-301	1.86653e-301	1.86653e-301	1.86653e-301	1.86653e-301	1.86653e-301	1.86653e-301	1.86653e-301	1.86653e-301	1.86653e-301	1.86653e-301	4.00394e-06	1.86653e-301	1.86653e-301	1.86653e-301	1.86653e-301	1.59915e-05	1.16974e-05	1.86653e-301	1.86653e-301	1.86653e-301	1.86653e-301	1.86653e-301	1.86653e-301	1.86653e-301	1.90245e-06	1.86653e-301
BMP4 female XEN	D5-XEN#76	5.05489e-06	6.3116e-09	1.86653e-301	4.50169e-288	1.58695e-300	9.08907e-289	8.91705e-294	2.12714e-297	1.86653e-301	3.26001e-06	1.86653e-301	1.32355e-05	1.86653e-301	1.86653e-301	1.86653e-301	1.86653e-301	1.86653e-301	1.14486e-06	5.42103e-06	9.0702e-07	1.96607e-06	3.48354e-08	1.33156e-07	1.86653e-301	1.86653e-301	1.86653e-301	1.86653e-301	1.24347e-06	9.42509e-06	1.86653e-301	1.86653e-301	1.86653e-301	1.04437e-05	3.54933e-07	1.86653e-301	1.86653e-301	1.86653e-301	5.99702e-05	1.86653e-301	1.86653e-301	1.86653e-301	1.86653e-301	1.86653e-301	1.86653e-301	1.86653e-301	1.86653e-301	5.10274e-06	1.86653e-301
BMP4 female XEN	D5-XEN#77	4.25939e-06	4.58369e-09	1.86653e-301	4.50169e-288	9.37911e-07	5.45458e-10	8.91705e-294	2.12714e-297	1.86653e-301	4.2992e-05	1.86653e-301	7.40163e-06	1.86653e-301	1.86653e-301	1.86653e-301	2.27885e-08	1.86653e-301	5.68028e-08	9.2515e-07	1.86653e-301	1.86653e-301	1.86653e-301	1.86653e-301	1.86653e-301	1.86653e-301	1.86653e-301	2.52507e-06	1.86653e-301	1.86653e-301	8.97493e-08	1.86653e-301	1.86653e-301	2.16841e-06	3.15365e-07	1.86653e-301	1.86653e-301	1.86653e-301	1.47487e-05	8.34917e-06	1.86653e-301	1.86653e-301	1.93933e-07	1.86653e-301	1.86653e-301	1.86653e-301	1.86653e-301	5.03953e-06	1.86653e-301
BMP4 female XEN	D5-XEN#78	2.83298e-06	2.83052e-08	1.86653e-301	4.50169e-288	1.58695e-300	9.08907e-289	8.91705e-294	2.12714e-297	1.86653e-301	1.07398e-05	1.86653e-301	1.8055e-06	1.86653e-301	1.86653e-301	1.86653e-301	1.86653e-301	1.86653e-301	5.68205e-07	8.58076e-07	1.95984e-07	1.86653e-301	1.86653e-301	1.86653e-301	1.86653e-301	1.86653e-301	1.86653e-301	1.86653e-301	1.86653e-301	2.86069e-06	1.86653e-301	1.86653e-301	1.86653e-301	1.30834e-06	1.86653e-301	1.86653e-301	1.86653e-301	1.86653e-301	7.26424e-06	6.51205e-06	1.86653e-301	1.86653e-301	1.86653e-301	1.86653e-301	1.86653e-301	1.86653e-301	1.86653e-301	3.63403e-06	1.14949e-06
BMP4 female XEN	D5-XEN#79	2.19316e-06	1.86653e-301	1.86653e-301	4.50169e-288	1.58695e-300	9.08907e-289	8.91705e-294	2.12714e-297	1.86653e-301	3.44131e-06	1.86653e-301	1.35221e-06	1.86653e-301	1.86653e-301	1.86653e-301	1.86653e-301	1.86653e-301	2.75378e-06	2.41593e-06	1.86653e-301	1.86653e-301	1.86653e-301	1.86653e-301	1.86653e-301	1.86653e-301	1.86653e-301	1.86653e-301	1.86653e-301	1.86653e-301	1.86653e-301	1.86653e-301	1.86653e-301	2.90341e-06	9.17333e-07	1.86653e-301	1.86653e-301	1.86653e-301	1.86653e-301	1.86653e-301	1.86653e-301	1.86653e-301	6.44559e-09	1.86653e-301	1.86653e-301	1.86653e-301	1.86653e-301	2.26365e-06	1.86653e-301
BMP4 female XEN	D5-XEN#80	1.60701e-06	2.25428e-08	1.86653e-301	4.50169e-288	1.58695e-300	7.38167e-10	8.91705e-294	2.12714e-297	1.86653e-301	3.68743e-06	1.86653e-301	1.86653e-301	1.86653e-301	1.86653e-301	1.86653e-301	1.86653e-301	1.86653e-301	7.43935e-07	1.86653e-301	2.89328e-07	1.86653e-301	1.86653e-301	1.86653e-301	1.86653e-301	1.86653e-301	1.86653e-301	1.86653e-301	1.86653e-301	3.41599e-06	1.86653e-301	1.86653e-301	1.86653e-301	2.21123e-06	1.86653e-301	1.86653e-301	1.86653e-301	1.86653e-301	9.39134e-06	3.0715e-06	1.86653e-301	1.86653e-301	1.86653e-301	1.86653e-301	1.86653e-301	1.86653e-301	1.86653e-301	1.88183e-06	1.86653e-301
BMP4 female XEN	D5-XEN#81	1.46664e-06	1.86653e-301	1.86653e-301	4.50169e-288	1.58695e-300	9.08907e-289	8.91705e-294	2.12714e-297	1.86653e-301	1.4795e-06	1.86653e-301	1.99722e-07	1.86653e-301	1.86653e-301	1.86653e-301	5.39871e-09	1.86653e-301	8.71201e-07	1.86653e-301	1.1877e-07	1.86653e-301	1.86653e-301	1.86653e-301	1.86653e-301	1.86653e-301	1.86653e-301	1.86653e-301	1.86653e-301	1.86653e-301	1.86653e-301	1.86653e-301	1.86653e-301	5.09686e-08	1.86653e-301	1.86653e-301	1.86653e-301	1.86653e-301	2.55218e-06	1.86653e-301	1.86653e-301	1.86653e-301	1.86653e-301	1.86653e-301	1.86653e-301	1.86653e-301	1.86653e-301	1.30915e-07	1.86653e-301
BMP4 female XEN	D5-XEN#82	5.8441e-07	1.86653e-301	1.86653e-301	4.50169e-288	1.58695e-300	9.08907e-289	8.91705e-294	2.12714e-297	1.86653e-301	8.35936e-06	1.86653e-301	1.03745e-06	1.86653e-301	1.86653e-301	1.86653e-301	1.86653e-301	1.86653e-301	1.86653e-301	1.86653e-301	1.86653e-301	1.86653e-301	1.86653e-301	1.86653e-301	1.86653e-301	1.86653e-301	1.86653e-301	1.86653e-301	1.86653e-301	1.86653e-301	1.86653e-301	1.86653e-301	1.86653e-301	1.86653e-301	1.86653e-301	1.86653e-301	1.86653e-301	1.86653e-301	1.08583e-06	1.86653e-301	1.86653e-301	1.86653e-301	1.86653e-301	1.86653e-301	1.86653e-301	1.86653e-301	1.86653e-301	1.38563e-07	1.86653e-301
[truncated: 32 more columns]
